# Supplementary material for: Comparative proteomics analysis of biofilms and planktonic cells of Enterococcus faecalis and Staphylococcus lugdunensis with contrasting biofilm-forming ability
Source: PLoS One. 2024 May 29;19(5):e0298283. doi: 10.1371/journal.pone.0298283 (PMC11135667; doi:10.1371/journal.pone.0298283)
Supplement: S1 Table — (XLSX) [file pone.0298283.s004.xlsx]

## Sheet: S1 table.
	Accession	Gene name	Description	Abundunace [Log2 value]
				in Biofilm	in Planktonic cell
Biofilm & Planktonic cell	Q830L4	recR	Recombination protein RecR	19.9072	14.4329
	H7C6X6	EF_0394	Secreted antigen, putative	29.1598	24.1102
	Q833B5	EF_2049	ABC transporter, permease protein, putative	22.0536	18.5568
	Q832N0	rfbC	dTDP-4-dehydrorhamnose 3,5-epimerase	23.8246	20.0936
	Q836T6	EF_1021	N-acetyltransferase domain-containing protein	21.4406	18.1694
	Q830T2	sbcD	Nuclease SbcCD subunit D	19.2627	16.7072
	Q835S3	EF_1302	Transcriptional regulator, putative	23.7751	20.6452
	Q834U5	xerD	Tyrosine recombinase XerD	25.5698	22.5959
	Q831Q4	EF_2446	DNA_pol3_delta domain-containing protein	22.4759	20.0697
	Q831K0	EF_1093	Cell wall surface anchor family protein	23.2193	20.9704
	Q82ZM6	htrA	Serine protease DO	29.5742	26.7433
	Q839Y5	dnaB	Replicative DNA helicase	23.7369	21.7492
	Q831S1	guaC	GMP reductase	26.6155	24.462
	Q82ZX4	rpoY	DNA-directed RNA polymerase subunit epsilon	25.1021	23.1109
	H7C6Z0	EF_3060	Secreted lipase, putative	27.5763	25.4117
	Q839Q4	EF_0108	C4-dicarboxylate transporter, putative	24.5315	22.6147
	Q833A9	EF_2058	Transport ATP-binding protein CydD, putative	27.3743	25.2593
	P59631	EF_0241	UPF0145 protein EF_0241	25.3909	23.4737
	H7C6W0	aroE	Shikimate dehydrogenase (NADP(+))	25.5663	23.6777
	Q837G0	EF_0882	Replication initiation and membrane attachment protein DnaB, putative	21.1821	19.6556
	Q833W7	EF_1808	AgaS protein	23.0996	21.4561
	Q839W1	EF_0039	Deoxyuridine 5`-triphosphate nucleotidohydrolase, putative	24.4976	22.8095
	Q82ZL7	EF_3036	Thioredoxin family protein	23.5455	21.9387
	Q831U6	acyP	Acylphosphatase	25.3038	23.6716
	Q835Z8	EF_1220	Spermidine/putrescine ABC transporter, ATP-binding protein	24.4116	22.8569
	Q82ZE0	EF_3121	Protein phosphatase 2C, putative	24.8407	23.2624
	Q833W8	lacD2	Tagatose 1,6-diphosphate aldolase 2	25.6739	24.0443
	Q82ZB7	EF_3149	DUF4115 domain-containing protein	25.3482	23.7662
	Q82Z43	EF_3235	Gluconate kinase, putative	22.3626	21.0166
	P37710	EF_0799	Autolysin	27.4141	25.7755
	Q830K2	EF_2780	Nucleoid-associated protein EF_2780	25.6776	24.1448
	Q82ZD9	sun	16S rRNA (cytosine(967)-C(5))-methyltransferase	25.7785	24.2532
	Q834B7	EF_1752	PspC domain-containing protein	24.0355	22.6379
	Q834K3	hslV	ATP-dependent protease subunit HslV	24.6909	23.268
	Q839W0	radA	DNA repair protein RadA	24.5352	23.1278
	Q9RPS7	buk	Probable butyrate kinase	23.4093	22.0833
	Q831W9	EF_2377	Amino acid permease family protein	20.6855	19.535
	Q835R1	EF_1314	Aspartate aminotransferase, putative	27.6189	26.1085
	Q831Y0	xpt	Xanthine phosphoribosyltransferase	27.629	26.1402
	Q82ZR6	EF_2433	Phosphoglycerate mutase family protein	24.4155	23.1157
	Q837Y7	EF_0687	HIT family protein	25.2739	23.9394
	Q93K67	arcA	Arginine deiminase	31.9442	30.2694
	Q838I4	sodA	Superoxide dismutase [Fe]	25.9424	24.6478
	Q830B2	accB	Biotin carboxyl carrier protein of acetyl-CoA carboxylase	27.3434	25.996
	P07515	ptsH	Phosphocarrier protein HPr	28.5476	27.1414
	Q839X7	EF_0022	PTS system, mannose-specific IID component	27.6528	26.3123
	Q82ZW9	EF_2928	FolC family protein	23.7591	22.614
	Q82ZJ4	mreC	Cell shape-determining protein MreC	26.7356	25.4946
	Q82ZB6	EF_3150	Peptidase, M16 family	24.3996	23.2702
	Q836T4	EF_1023	ABM domain-containing protein	21.0941	20.1188
	Q832Z2	EF_2076	Endocarditis specific antigen	25.5281	24.3615
	Q831C6	murT	Lipid II isoglutaminyl synthase (glutamine-hydrolyzing) subunit MurT	24.81	23.6825
	Q830N0	dltA	D-alanine--D-alanyl carrier protein ligase	26.3853	25.1983
	H7C713	divIVA	Cell division protein DivIVA	30.1487	28.8158
	O07108	murD	UDP-N-acetylmuramoylalanine--D-glutamate ligase	27.2098	26.0131
	Q837Y9	prsA	Foldase protein PrsA	28.9988	27.7483
	Q830B0	acpP	Acyl carrier protein	30.0816	28.7849
	Q837H0	EF_0871	P-type Ca(2+) transporter	25.3219	24.2333
	Q82ZJ0	def	Peptide deformylase	25.3957	24.3068
	H7C6X4	EF_0616	Ornithine cyclodeaminase, putative	25.9238	24.8412
	Q831K9	uppS	Isoprenyl transferase	23.7135	22.7366
	Q834K6	EF_1644	LacX protein, putative	26.9518	25.8458
	Q839J5	EF_0170	MTS domain-containing protein	23.4395	22.4999
	Q839Q5	arcB	Ornithine carbamoyltransferase, catabolic	32.3237	31.0298
	Q834A8	ftsE	Cell division ATP-binding protein FtsE	26.2106	25.1993
	Q836T3	ppdK	Pyruvate, phosphate dikinase	25.9272	24.9279
	Q835G2	gdhA	Glutamate dehydrogenase	28.0914	27.0103
	Q836T1	EF_1026	Putative pyruvate, phosphate dikinase regulatory protein 1	25.7292	24.7438
	Q839X8	EF_0021	PTS system, mannose-specific IIC component	25.7951	24.8342
	Q834K4	hslU	ATP-dependent protease ATPase subunit HslU	28.7599	27.6989
	Q839Y7	EF_0011	Cyclic-di-AMP phosphodiesterase	23.1143	22.2704
	Q835K6	EF_1371	UPF0173 metal-dependent hydrolase EF_1371	23.2685	22.4313
	Q832P4	EF_2177	Bacterial sugar transferase	24.4697	23.5901
	Q831K4	EF_2500	GcvH family protein	24.7678	23.884
	P52329	sigA	RNA polymerase sigma factor SigA	28.6816	27.6669
	Q833I7	EF_1965	Transcriptional regulator, SorC family	22.0384	21.2614
	Q836P8	prgZ	Pheromone binding protein	22.5215	21.7435
	Q836C1	vicK	Histidine kinase	22.355	21.5854
	Q82ZD0	eda-2	2-dehydro-3-deoxyphosphogluconate aldolase/4-hydroxy-2-oxoglutarate aldolase	23.4367	22.6307
	Q839V8	ispF	2-C-methyl-D-erythritol 2,4-cyclodiphosphate synthase	19.7104	19.0355
	Q836G2	gpsB	Cell cycle protein GpsB	28.1032	27.1467
	Q836W6	xseA	Exodeoxyribonuclease 7 large subunit	24.8477	24.0103
	P0A2X7	arcC1	Carbamate kinase 1	31.03	29.9896
	Q839B7	EF_0259	S4 RNA-binding domain protein	23.6805	22.8903
	Q831R8	EF_2432	Metallo-beta-lactamase superfamily protein	24.052	23.2579
	Q836H8	dapH	2,3,4,5-tetrahydropyridine-2,6-dicarboxylate N-acetyltransferase	26.8799	25.9929
	Q834Y4	EF_1493	V-type ATP synthase subunit I	25.3127	24.48
	Q82ZL8	EF_1982	Universal stress protein	25.9429	25.0936
	Q834I1	EF_1671	Oxidoreductase, zinc-binding	25.1348	24.3231
	Q839J2	pyn	Pyrimidine-nucleoside phosphorylase	26.6743	25.813
	Q837C7	rplT	50S ribosomal protein L20	28.1781	27.2819
	Q93EU7	groES	Co-chaperonin GroES	28.0763	27.1842
	Q832R1	EF_2158	Pyruvate ferredoxin/flavodoxin oxidoreductase family protein	24.3703	23.5997
	H7C7A0	ahpC	Alkyl hydroperoxide reductase C	29.9588	29.0142
	O07109	murG	UDP-N-acetylglucosamine--N-acetylmuramyl-(pentapeptide) pyrophosphoryl-undecaprenol N-acetylglucosamine transferase	25.837	25.0518
	Q834T6	cmk	Cytidylate kinase	26.4901	25.7052
	Q839I1	deoD-1	Purine nucleoside phosphorylase	25.446	24.6933
	Q833J7	EF_1951	Phosphosugar-binding protein	24.6821	23.9643
	Q831C5	gatD	Lipid II isoglutaminyl synthase (glutamine-hydrolyzing) subunit GatD	24.0902	23.3985
	Q830C3	EF_2866	Probable transcriptional regulatory protein EF_2866	27.776	26.9786
	Q834Y6	nrdI	NrdI family protein	23.0273	22.3694
	Q830K1	dnaX	DNA polymerase III subunit gamma/tau	23.1439	22.4869
	Q838I3	dapF	Diaminopimelate epimerase	23.4696	22.8062
	Q82ZD6	rpoZ	DNA-directed RNA polymerase subunit omega	26.2292	25.494
	Q837V9	EF_0719	Transcriptional regulator, DeoR family	22.8206	22.1878
	Q830B8	EF_2872	CRM domain-containing protein	22.9841	22.3524
	Q830Z7	vacB	Ribonuclease R	25.5078	24.8126
	Q82ZJ7	EF_3058	Phosphotyrosine protein phosphatase	23.0669	22.4444
	Q834G2	rnz	Ribonuclease Z	25.2837	24.6144
	Q837P9	metK	S-adenosylmethionine synthase	29.016	28.2674
	Q836A6	tagU	Polyisoprenyl-teichoic acid--peptidoglycan teichoic acid transferase TagU	23.1022	22.5191
	Q836H2	gloA	Lactoylglutathione lyase	26.5787	25.911
	Q820T2	fabK	Enoyl-(Acyl-carrier-protein) reductase II	24.2285	23.622
	Q82ZA9	EF_3157	Glycosyl hydrolase, family 65	25.8669	25.2234
	Q820V8	EF_0107	Transcriptional regulator, Crp/Fnr family	24.1698	23.5712
	Q837R8	uvrA	UvrABC system protein A	26.6438	25.9866
	Q837A8	rnmV	Ribonuclease M5	20.421	19.9184
	Q835J5	pepT	Peptidase T	28.2847	27.5889
	Q834Q6	cysK	Cysteine synthase	28.6724	27.9815
	Q836E9	EF_1165	UPF0234 protein EF_1165	25.6265	25.04
	Q835L3	EF_1364	Acetyl-CoA acetyltransferase/hydroxymethylglutaryl-CoA reductase, degradative	27.2189	26.5999
	Q838C9	ldh2	L-lactate dehydrogenase 2	26.0876	25.4972
	Q834X3	lysA	Diaminopimelate decarboxylase	24.6537	24.1035
	Q837R1	EF_0770	Thioredoxin-like_fold domain-containing protein	27.4584	26.8552
	Q838A9	EF_0663	Probable transcriptional regulatory protein EF_0663	25.4308	24.8781
	Q82ZY3	greA	Transcription elongation factor GreA	28.1261	27.5197
	Q833S7	panD	Aspartate 1-decarboxylase	23.8842	23.3694
	Q839B0	hslO	33 kDa chaperonin	25.1743	24.6415
	Q832N2	EF_2191	dTDP-4-dehydrorhamnose reductase	27.5911	27.0131
	Q834U4	scpA	Segregation and condensation protein A	19.3273	18.9245
	Q834S7	EF_1556	MazG domain-containing protein	22.3055	21.8447
	Q839Q3	EF_0109	ThiJ/PfpI family protein	21.6	21.1572
	Q82ZT9	EF_1303	Transcriptional regulator, LysR family	20.0602	19.6526
	Q833H4	EF_1979	ATPase, AAA family	23.7511	23.2715
	Q834N9	scrR-1	Sucrose operon repressor ScrR	22.8357	22.3761
	Q82Z98	cinA	Putative competence-damage inducible protein	23.5069	23.0373
	Q839R0	sdhB-1	L-serine deaminase	24.7306	24.2384
	Q838A2	EF_0671	Xaa-his dipeptidase	29.5194	28.9359
	Q833I8	gap-2	Glyceraldehyde-3-phosphate dehydrogenase	33.3675	32.7114
	Q832P8	ispD	2-C-methyl-D-erythritol 4-phosphate cytidylyltransferase	25.8961	25.3892
	Q837L6	rplY	50S ribosomal protein L25	28.323	27.7695
	P52308	dnaG	DNA primase	24.7806	24.3038
	Q836G6	rpoE	Probable DNA-directed RNA polymerase subunit delta	25.3697	24.8824
	Q834R0	lexA	LexA repressor	24.4682	24.0008
	Q835R8	grpE	Protein GrpE	25.9979	25.5064
	Q82YN9	repA	Replication-associated protein RepA	23.625	23.1797
	Q833B0	EF_2057	Heptaprenyl diphosphate synthase, component II, putative	24.4646	24.0099
	Q834K5	codY	GTP-sensing transcriptional pleiotropic repressor CodY	27.4388	26.9295
	Q835X0	rqcH	Rqc2 homolog RqcH	24.1163	23.6738
	Q835Q8	nagA-1	N-acetylglucosamine-6-phosphate deacetylase	27.6751	27.1677
	Q831C4	EF_2587	Inosine-uridine preferring nucleoside hydrolase	22.541	22.1292
	Q82ZR5	EF_2983	Glutamyl-tRNA(Gln) amidotransferase, A subunit, putative	23.583	23.1523
	Q82Z09	gor	Glutathione reductase	24.0375	23.5996
	Q830A1	EF_2895	Aminotransferase, class II	24.7253	24.2878
	Q832M4	EF_2201	Flavodoxin	25.1252	24.6874
	Q835G1	pgi	Glucose-6-phosphate isomerase	30.9346	30.3961
	Q82ZE1	rsgA	Small ribosomal subunit biogenesis GTPase RsgA	21.868	21.4882
	Q834N3	ppaC	Probable manganese-dependent inorganic pyrophosphatase	29.3138	28.8048
	Q838H4	feoA	Ferrous iron transport protein A	22.7221	22.3357
	H7C6Z1	EF_1005	Iron-dependent repressor	22.6331	22.2523
	Q837A9	EF_0934	Hydrolase, TatD family	23.996	23.5939
	Q839Y4	purA	Adenylosuccinate synthetase	28.7722	28.2902
	Q834T5	EF_1548	Ribosomal protein S1	30.8993	30.3826
	Q839B9	mfd	Transcription-repair-coupling factor	25.0997	24.6833
	Q820U2	EF_2052	DNA translocase FtsK	24.5535	24.1495
	Q831S6	proC	Pyrroline-5-carboxylate reductase	26.0225	25.6018
	Q838Z5	efp	Elongation factor P	26.9834	26.5489
	Q831X2	EF_2373	DUF5590 domain-containing protein	23.8	23.4168
	Q837A4	mgsA	Methylglyoxal synthase	23.9304	23.5462
	P23530	ptsI	Phosphoenolpyruvate-protein phosphotransferase	30.7056	30.2176
	Q82ZD8	fmt	Methionyl-tRNA formyltransferase	26.1566	25.743
	Q839H4	gpmA	2,3-bisphosphoglycerate-dependent phosphoglycerate mutase	31.2844	30.7966
	Q839X9	EF_0020	PTS system mannose-specific EIIAB component	31.0506	30.5678
	Q836J8	addA	ATP-dependent helicase/nuclease subunit A	23.9629	23.5912
	Q834W2	EF_1601	PTS system, IIABC components	20.3695	20.0541
	O07103	mraZ	Transcriptional regulator MraZ	22.3326	21.9877
	Q831M6	EF_2477	Band_7_1 domain-containing protein	26.751	26.3404
	Q838D6	tdc	L-tyrosine decarboxylase	30.4829	30.016
	Q834A6	yfiA	Ribosome hibernation promoting factor	29.4856	29.0389
	Q831B0	EF_2603	PTS system, IIA component	25.5083	25.1247
	Q82YW3	citF	Citrate lyase alpha chain	22.9301	22.5889
	Q837Z0	EF_0684	Cmp-binding protein, putative	25.6086	25.228
	Q833I9	pgk	Phosphoglycerate kinase	32.0097	31.5353
	Q82ZE2	rpe	Ribulose-phosphate 3-epimerase	24.5375	24.1785
	Q831V2	frr	Ribosome-recycling factor	28.4334	28.0183
	Q835L7	EF_1361	Dihydroxyacetone kinase family protein	26.1215	25.7463
	Q82ZE6	EF_3114	DAK2 domain protein	28.9286	28.518
	Q82Z92	EF_3178	Probable succinyl-diaminopimelate desuccinylase	28.1921	27.7926
	Q837Z1	EF_0683	AAA_27 domain-containing protein	20.1021	19.8178
	Q834Y2	EF_1495	V-type ATPase, subunit E	21.945	21.6364
	P37061	nox	NADH oxidase	29.6211	29.2117
	Q831T1	EF_2419	Putative pyruvate, phosphate dikinase regulatory protein 2	25.2453	24.8972
	Q838P4	EF_0395	Methionine synthase, putative	22.3304	22.0225
	Q830V2	cutC	PF03932 family protein CutC	25.6483	25.3003
	Q836D1	dapA	4-hydroxy-tetrahydrodipicolinate synthase	24.4493	24.1198
	Q830N9	EF_2738	Thioredoxin reductase/glutathione-related protein	28.5602	28.18
	Q838N8	pcp	Pyrrolidone-carboxylate peptidase	28.6047	28.2289
	Q836W3	tlyA	Hemolysin A	23.0976	22.7947
	Q831K3	EF_2501	Arsenate reductase, putative	24.9106	24.592
	Q837B3	metG	Methionine--tRNA ligase	28.514	28.1523
	Q834N1	pflB	Formate acetyltransferase	31.9495	31.5458
	Q832N1	rfbB	dTDP-glucose 4,6-dehydratase	28.0012	27.6527
	Q834Q7	EF_1583	Peptidoglycan hydrolase	23.385	23.0945
	Q830B6	EF_2874	Hydrolase, HAD subfamily IIIA	21.9148	21.6434
	Q839J1	deoC	Deoxyribose-phosphate aldolase	26.5862	26.259
	Q820A9	prmA	Ribosomal protein L11 methyltransferase	25.7632	25.4569
	Q831T0	thrB	Homoserine kinase	25.3268	25.0279
	Q82YY9	serS2	Serine--tRNA ligase 2	28.0767	27.7512
	Q836E7	fba	Fructose-bisphosphate aldolase class-II	31.6433	31.2777
	Q837B0	recQ-2	DNA helicase	21.9605	21.7069
	O07111	ftsA	Cell division protein FtsA	29.2507	28.9212
	Q834I5	EF_1667	Short chain dehydrogenase family protein	25.8908	25.6028
	Q82Z96	EF_3174	NAD(P)-bd_dom domain-containing protein	22.0115	21.7676
	Q839B1	ftsH	ATP-dependent zinc metalloprotease FtsH	29.4408	29.1193
	Q831P9	coaD	Phosphopantetheine adenylyltransferase	23.533	23.2769
	Q831F5	tdk	Thymidine kinase	21.9248	21.693
	Q836D3	luxS	S-ribosylhomocysteine lyase	29.0239	28.7203
	Q820U5	EF_1789	SPFH domain/Band 7 family protein	25.1369	24.8755
	Q838H7	nrdE	Ribonucleoside-diphosphate reductase	28.2697	27.978
	Q834A7	secA	Protein translocase subunit SecA	28.8097	28.5139
	Q834B0	EF_1759	Phosphate-binding protein	25.6289	25.3678
	Q834G9	EF_1684	DegV family protein, putative	27.2062	26.9327
	Q831Y4	purB	Adenylosuccinate lyase	27.1482	26.8764
	Q831G0	upp	Uracil phosphoribosyltransferase	30.1158	29.8145
	Q836X1	pepQ-1	Proline dipeptidase	28.054	27.7823
	Q839W3	proA	Gamma-glutamyl phosphate reductase	25.6499	25.4067
	Q839D4	ecfA2	Energy-coupling factor transporter ATP-binding protein EcfA2	24.8716	24.6393
	H7C6W8	EF_0583	ABC transporter, ATP-binding protein/permease protein	20.245	20.0567
	Q831P1	bipA	50S ribosomal subunit assembly factor BipA	28.2234	27.9619
	Q833J8	EF_1950	Fructosamine deglycase	26.5849	26.3411
	Q834J6	EF_1654	Ribosome biogenesis GTPase A	22.8058	22.5985
	H7C714	rfbA	Glucose-1-phosphate thymidylyltransferase	27.9748	27.7249
	Q831P0	EF_2461	Inositol monophosphatase protein family	24.2289	24.0192
	Q839B2	hpt	Hypoxanthine-guanine phosphoribosyltransferase	26.7626	26.5341
	P0DM31	eno	Enolase	33.2411	32.9706
	Q835K3	phnA	PhnA protein	23.9893	23.7955
	Q834W7	EF_1510	FeS_assembly_P domain-containing protein	23.31	23.1252
	P59630	smpB	SsrA-binding protein	22.751	22.5713
	Q834K1	trmFO	Methylenetetrahydrofolate--tRNA-(uracil-5-)-methyltransferase TrmFO	25.5131	25.3121
	Q836C2	vicR	DNA-binding response regulator VicR	26.17	25.9649
	Q834N2	pflA	Pyruvate formate-lyase-activating enzyme	26.4817	26.2797
	Q836V0	zwf	Glucose-6-phosphate 1-dehydrogenase	26.9889	26.7872
	Q836V5	EF_0998	Pyridoxal phosphate homeostasis protein	24.8723	24.6965
	Q830W6	potA	Spermidine/putrescine import ATP-binding protein PotA	24.1225	23.9524
	Q839Q8	serS1	Serine--tRNA ligase 1	28.3457	28.1567
	H7C6V6	ccpA	Catabolite control protein A	29.3287	29.1391
	Q82ZA4	maf	dTTP/UTP pyrophosphatase	19.6879	19.564
	Q830C0	EF_2870	Bis(5'-nucleosyl)-tetraphosphatase (symmetrical)	25.5761	25.4175
	Q820T4	fabF-1	3-oxoacyl-[acyl-carrier-protein] synthase 2	28.3297	28.1605
	Q836P1	galM	Aldose 1-epimerase	23.6282	23.4885
	O07104	rsmH	Ribosomal RNA small subunit methyltransferase H	23.876	23.7372
	Q833A6	cydA	Cytochrome d ubiquinol oxidase, subunit I	21.5676	21.4425
	Q839V9	EF_0041	PIN domain protein	25.6158	25.4693
	Q838R3	EF_3289	DNA-binding response regulator	21.9492	21.8242
	Q837E1	EF_0902	Phosphomevalonate kinase	23.8165	23.6818
	Q93EU6	groEL	Chaperonin GroEL	31.7159	31.5365
	Q838R5	ezrA	Septation ring formation regulator EzrA	28.0598	27.9019
	H7C725	EF_0521	Choloylglycine hydrolase family protein	27.9738	27.818
	Q82Z79	EF_3192	Isochorismatase family protein	23.2804	23.1531
	Q836K1	EF_1110	YkgG family protein	24.4404	24.3119
	Q834D6	fhs	Formate--tetrahydrofolate ligase	26.5135	26.3755
	Q82ZS6	EF_2972	Amidinotransferase family protein	22.806	22.6883
	Q837V4	gatC	Aspartyl/glutamyl-tRNA(Asn/Gln) amidotransferase subunit C	23.9801	23.8563
	Q833Y0	ilvE	Branched-chain-amino-acid aminotransferase	26.5066	26.3712
	Q835U7	rbfA	Ribosome-binding factor A	25.975	25.8476
	Q830T1	EF_2691	1-acyl-sn-glycerol-3-phosphate acyltransferase, putative	23.9154	23.7995
	Q837Z3	EF_0681	UPF0342 protein EF_0681	28.3493	28.2146
	Q82ZE7	recG	ATP-dependent DNA helicase RecG	21.6308	21.5282
	Q834V4	obg	GTPase Obg	26.7952	26.6697
	Q831A1	atpF	ATP synthase subunit b	27.3395	27.2155
	Q837W3	tig	Trigger factor	30.4236	30.2858
	Q834E6	EF_1709	Sugar-binding transcriptional regulator, GntR family	19.853	19.7637
	O08439	ftsZ	Cell division protein FtsZ	31.0309	30.8918
	Q835N8	trxB	Thioredoxin reductase	26.5131	26.3956
	Q837A5	EF_0938	ABC transporter, ATP-binding/TOBE domain protein	25.5412	25.4287
	Q838P7	EF_0390	N-acyl-D-amino-acid deacylase family protein	23.84	23.7398
	Q831C2	manA	Mannose-6-phosphate isomerase	27.8994	27.7852
	Q830U6	pepF	Oligoendopeptidase F	28.7062	28.59
	O07664	hprK	HPr kinase/phosphorylase	25.0138	24.9136
	Q830P3	murB	UDP-N-acetylenolpyruvoylglucosamine reductase	25.1562	25.0625
	Q830W4	EF_2654	Alcohol dehydrogenase, zinc-containing	25.4665	25.3736
	Q82ZL6	pepA	Glutamyl-aminopeptidase	28.4992	28.3975
	Q835R7	dnaK	Chaperone protein DnaK	31.5009	31.3891
	H7C710	bkdB	Branched-chain alpha-keto acid dehydrogenase, E1 component, beta subunit	25.8464	25.7566
	Q834D0	nfo	Probable endonuclease 4	25.7853	25.6988
	Q831Y7	clpB	Chaperone protein ClpB	29.1133	29.0176
	Q832M0	tadA	tRNA-specific adenosine deaminase	22.5086	22.4363
	Q830S8	pfs	Adenosylhomocysteine nucleosidase	27.4755	27.3881
	Q82ZY6	EF_2911	DNA-binding response regulator, LuxR family	23.9006	23.8259
	Q830Y0	rex1	Redox-sensing transcriptional repressor Rex 1	25.6364	25.5564
	Q839W2	proB	Glutamate 5-kinase	22.1897	22.121
	Q831R6	EF_2434	Phosphosugar-binding transcriptional regulator, RpiR family	22.7904	22.7249
	Q834C4	EF_1744	General stress protein, putative	29.6673	29.5821
	Q831Q0	EF_2450	PDZ domain protein	23.9043	23.8373
	Q835X2	EF_1247	Fe-S_biosyn domain-containing protein	22.2888	22.2272
	Q834J1	bkdA	2-oxoisovalerate dehydrogenase subunit alpha	24.2686	24.2036
	Q82ZE8	plsX	Phosphate acyltransferase	25.6768	25.6099
	Q832Z5	prs1	Putative ribose-phosphate pyrophosphokinase 1	25.4853	25.4207
	Q47758	ddl	D-alanine--D-alanine ligase	26.965	26.8968
	Q838A4	murE	UDP-N-acetylmuramoyl-L-alanyl-D-glutamate--L-lysine ligase	24.9366	24.8741
	Q82YZ9	EF_3280	Peptidase, U32 family, putative	24.5846	24.5237
	Q836U7	EF_1009	ATP-dependent RNA helicase, DEAD/DEAH box family	24.3893	24.3303
	Q830A7	glxR	2-hydroxy-3-oxopropionate reductase	27.3208	27.2575
	Q834A9	EF_1760	Cell division protein FtsX	24.7902	24.7335
	Q836E4	rho	Transcription termination factor Rho	20.5231	20.4779
	Q82Z40	rpoB	DNA-directed RNA polymerase subunit beta	29.932	29.8668
	Q831S9	thrC	Threonine synthase	27.7148	27.6579
	Q830Y9	nadE	NH(3)-dependent NAD(+) synthetase	26.8268	26.7737
	Q836E3	rpmE2	50S ribosomal protein L31 type B	28.2037	28.1488
	P59687	nagB	Glucosamine-6-phosphate deaminase	25.3477	25.2991
	Q833I1	hisS	Histidine--tRNA ligase	27.0648	27.016
	Q834F5	ffh	Signal recognition particle protein	27.1058	27.0594
	Q834T4	der	GTPase Der	25.9885	25.9449
	Q839C5	EF_0250	Maltose O-acetyltransferase, putative	24.3031	24.2624
	Q836I9	rph	Multifunctional fusion protein	26.1838	26.1494
	Q835Z7	EF_1221	Spermidine/putrescine ABC transporter, spermidine/putrescine-binding protein	23.0913	23.0619
	Q82YX0	mnmG	tRNA uridine 5-carboxymethylaminomethyl modification enzyme MnmG	26.2189	26.1883
	Q837V7	pcrA	ATP-dependent DNA helicase	24.8601	24.8331
	Q82ZZ9	EF_2898	Peptidyl-prolyl cis-trans isomerase	27.6211	27.5915
	Q836S6	drrC	Daunorubicin resistance protein	21.9007	21.8773
	Q839Y9	ssb	Single-stranded DNA-binding protein	23.6072	23.5834
	Q837V3	gatA	Glutamyl-tRNA(Gln) amidotransferase subunit A	29.1576	29.1284
	Q82ZA2	mutS	DNA mismatch repair protein MutS	25.2011	25.1768
	Q830B9	nadD	Probable nicotinate-nucleotide adenylyltransferase	25.1967	25.178
	Q82ZT1	EF_2966	Transcriptional antiterminator, bglG family	22.5526	22.5361
	Q838B1	EF_0661	Oligoendopeptidase F, putative	26.9754	26.9573
	Q839G8	tuf	Elongation factor Tu	33.8202	33.7993
	Q834B5	EF_1754	Phosphate-specific transport system accessory protein PhoU	26.7937	26.7789
	H7C711	smc	Chromosome partition protein Smc	24.8792	24.8695
	Q837G3	mutM	Formamidopyrimidine-DNA glycosylase	22.0032	21.9951
	Q839V6	cysE	Serine acetyltransferase	21.65	21.6433
	P42444	recA	Protein RecA	26.9791	26.9845
	Q835H2	trx	Thioredoxin	25.8746	25.8861
	Q834T0	EF_1553	TPR domain protein	24.8982	24.9106
	Q831X4	asnS	Asparagine--tRNA ligase	28.1248	28.146
	Q835H3	mutS2	Endonuclease MutS2	26.4114	26.4347
	Q834U6	EF_1536	Hydrolase_4 domain-containing protein	22.786	22.8085
	Q82YI1	EF_B0064	ParA family protein	26.0941	26.12
	Q835H1	uvrC	UvrABC system protein C	22.7296	22.7541
	Q833H0	ackA	Acetate kinase	28.7367	28.7688
	Q82ZC3	EF_2901	D-isomer specific 2-hydroxyacid dehydrogenase family protein	24.3255	24.3527
	Q835K0	cshB	DEAD-box ATP-dependent RNA helicase CshB	25.7519	25.7819
	Q834R3	thyA	Thymidylate synthase	25.737	25.7696
	Q836D2	asd	Aspartate-semialdehyde dehydrogenase	25.6737	25.7132
	Q831V7	EF_2390	SufBD_N domain-containing protein	27.0896	27.1331
	Q82YV2	EF_3330	Jag protein, putative	25.8983	25.9428
	Q837R0	clpP	ATP-dependent Clp protease proteolytic subunit	28.6337	28.6858
	Q830D1	EF_2857	Penicillin-binding protein 2B	24.7066	24.7545
	Q837F9	dnaI	Primosomal protein DnaI	23.6183	23.665
	Q836R2	pyk	Pyruvate kinase	31.7733	31.8468
	Q837E6	EF_0897	Preprotein translocase, YajC subunit, putative	28.0832	28.1532
	Q836R4	dnaE	DNA polymerase III subunit alpha	21.394	21.4486
	Q837I3	EF_0856	Aldo/keto reductase family protein	22.6998	22.758
	Q836Z4	pta	Phosphate acetyltransferase	28.553	28.6365
	Q830L6	tmk	Thymidylate kinase	24.3291	24.4027
	Q836C4	EF_1191	DegV family protein	26.4669	26.5474
	P37062	npr	NADH peroxidase	30.4095	30.5026
	Q837V2	gatB	Aspartyl/glutamyl-tRNA(Asn/Gln) amidotransferase subunit B	28.8887	28.9775
	Q839E2	infA	Translation initiation factor IF-1	26.3626	26.4439
	Q831A5	atpD	ATP synthase subunit beta	29.5251	29.6165
	Q836P3	EF_1066	Acetyltransferase	21.6649	21.7325
	Q830N3	dltD	Protein DltD	23.674	23.7525
	Q830Y8	EF_2626	Nicotinate phosphoribosyltransferase	26.3562	26.4446
	Q831W7	proS	Proline--tRNA ligase	27.9342	28.0313
	Q836Q9	gnd	6-phosphogluconate dehydrogenase, decarboxylating	29.3587	29.4631
	Q835V0	EF_1272	YlxR domain-containing protein	24.7883	24.8808
	Q82ZG1	rnc	Ribonuclease 3	24.6639	24.7605
	Q836B2	EF_1203	Putative pre-16S rRNA nuclease	22.4228	22.5127
	Q82ZZ3	EF_2904	Lactamase_B domain-containing protein	25.3372	25.4401
	Q832M5	map	Methionine aminopeptidase	25.7608	25.8697
	Q837H4	EF_0865	Glycine betaine/carnitine/choline transporter, ATP-binding protein	28.2893	28.4112
	Q820V5	fabI	Enoyl-[acyl-carrier-protein] reductase [NADH] FabI	29.3542	29.4837
	Q839G6	cfa	Cyclopropane-fatty-acyl-phospholipid synthase	26.4631	26.5817
	H7C796	EF_1562	Phospho-2-dehydro-3-deoxyheptonate aldolase, putative	27.58	27.7073
	Q82ZL5	EF_3039	PepSY domain-containing protein	24.0801	24.1914
	Q835U8	infB	Translation initiation factor IF-2	28.4721	28.606
	Q82ZG8	gshAB	Glutathione biosynthesis bifunctional protein GshAB	25.4307	25.5508
	Q839E7	rpsE	30S ribosomal protein S5	29.7556	29.8969
	Q838Y1	pepC	Aminopeptidase	27.2797	27.4095
	Q830A9	EF_2886	Transcriptional regulator, MarR family	24.9437	25.0626
	Q820A8	EF_3120	Non-specific serine/threonine protein kinase	27.0226	27.152
	Q831F9	glyA	Serine hydroxymethyltransferase	28.6261	28.7687
	Q834S1	aroK	Shikimate kinase	23.6633	23.783
	Q834T7	EF_0443	LysM domain protein	22.9532	23.0696
	Q839E3	adk	Adenylate kinase	27.9176	28.0597
	Q835J8	alaS	Alanine--tRNA ligase	29.013	29.1618
	Q839U2	purR	Pur operon repressor	26.3242	26.4642
	Q830P1	exoA	Exodeoxyribonuclease	23.2143	23.339
	Q830B7	EF_2873	CP-type G domain-containing protein	25.4895	25.628
	Q836W1	recN	DNA repair protein RecN	24.6781	24.8124
	Q834Y1	EF_1496	V-type ATPase, subunit C	20.2113	20.3221
	Q836G1	EF_1152	THUMP domain-containing protein	25.2234	25.362
	Q838J5	EF_0452	AMP-binding family protein	27.3735	27.5242
	Q831A3	atpA	ATP synthase subunit alpha	29.2952	29.4569
	Q835J6	EF_1381	GTP cyclohydrolase 1 type 2 homolog	24.7845	24.9249
	Q834H1	msrA	Peptide methionine sulfoxide reductase MsrA	24.2943	24.4332
	Q833N6	murC	UDP-N-acetylmuramate--L-alanine ligase	27.5268	27.6851
	Q839S6	EF_0080	Gls24 protein	30.3216	30.502
	Q834E8	EF_1707	Glycosyl hydrolase, family 38	20.6421	20.7656
	Q836A4	budA	Alpha-acetolactate decarboxylase	22.7496	22.8878
	Q82ZY2	mltG	Endolytic murein transglycosylase	24.7659	24.9171
	Q830B4	accD	Acetyl-coenzyme A carboxylase carboxyl transferase subunit beta	25.9251	26.0836
	Q82ZY0	EF_2917	UDP-N-acetylglucosamine 2-epimerase	25.6017	25.7616
	Q837J3	murF	UDP-N-acetylmuramoyl-tripeptide--D-alanyl-D-alanine ligase	24.5481	24.7029
	Q830W3	EF_2655	Flavoprotein-related protein	23.6268	23.7795
	Q831Y3	purK-1	N5-carboxyaminoimidazole ribonucleotide synthase	24.3099	24.4708
	Q830B3	accC	Biotin carboxylase	27.5346	27.7212
	Q839D5	ecfA1	Energy-coupling factor transporter ATP-binding protein EcfA1	22.9863	23.1435
	Q838J4	EF_0453	OsmC/Ohr family protein	27.4389	27.6309
	Q834Y5	EF_1492	V-type ATPase, subunit F	23.0892	23.2514
	Q830M5	nrdG	Anaerobic ribonucleoside-triphosphate reductase-activating protein	20.9106	21.0582
	Q830S2	EF_2696	MutT/nudix family protein	22.2228	22.3816
	Q835M4	pdhA	Pyruvate dehydrogenase E1 component subunit alpha	29.7018	29.9236
	Q832M2	EF_2203	Transcriptional regulator, TetR family	25.879	26.074
	Q82ZA3	hexB	DNA mismatch repair protein MutL	25.0572	25.2521
	Q839A8	lysS	Lysine--tRNA ligase	27.9711	28.1901
	Q836P0	galK	Galactokinase	21.3182	21.4869
	Q837W9	clpE	ATP-dependent Clp protease, ATP-binding subunit ClpE	27.2437	27.4605
	Q837G4	polA	DNA polymerase I	26.1391	26.3499
	Q839Q7	EF_0101	Hydrolase, alpha/beta hydrolase fold family	21.3294	21.5023
	Q839G9	fusA	Elongation factor G	31.3401	31.598
	Q820T3	fabG	3-oxoacyl-[acyl-carrier-protein] reductase	27.0746	27.2983
	Q831B4	EF_2598	PTS system, beta-glucoside-specific IIABC component	23.7717	23.9721
	Q839V5	cysS	Cysteine--tRNA ligase	26.7664	26.9967
	Q82Z00	EF_3279	Peptidase, U32 family	22.8398	23.0376
	Q830A2	EF_2894	General stress protein 13, putative	22.0166	22.2074
	Q839H2	rpiA	Ribose-5-phosphate isomerase A	25.6504	25.8749
	Q82Z38	birA	Bifunctional ligase/repressor BirA	21.0731	21.2655
	Q836V1	ileS	Isoleucine--tRNA ligase	28.7033	28.9661
	Q82Z41	rpoC	DNA-directed RNA polymerase subunit beta'	29.9605	30.2351
	Q831V0	tsf	Elongation factor Ts	30.6343	30.9189
	Q831P4	pycA	Pyruvate carboxylase	26.7475	26.9967
	Q820T0	mnmE	tRNA modification GTPase MnmE	23.5278	23.7485
	Q838Y5	EF_0298	Copper-exporting P-type ATPase	21.2839	21.4843
	Q838Y8	EF_0294	RibD_C domain-containing protein	22.2838	22.4937
	Q82Z10	folB	7,8-dihydroneopterin aldolase	21.4517	21.654
	Q837I1	pip	Phage infection protein	23.0857	23.3053
	Q830B5	accA	Acetyl-coenzyme A carboxylase carboxyl transferase subunit alpha	26.3618	26.6177
	Q839C1	ldh1	L-lactate dehydrogenase 1	29.8297	30.1209
	Q836G0	EF_1153	Metal-dependent carboxypeptidase	24.7737	25.0164
	H7C6Z5	EF_0517	2-dehydropantoate 2-reductase	29.9649	30.2596
	Q836K0	EF_1111	Signal peptidase I	24.2848	24.5276
	Q839G3	rplD	50S ribosomal protein L4	29.8182	30.1221
	Q830Q7	rplJ	50S ribosomal protein L10	29.5735	29.8776
	P0DH75	pyrE	Orotate phosphoribosyltransferase	26.2123	26.4833
	Q836L2	EF_1099	Collagen adhesin protein	21.224	21.4455
	Q836J0	murI	Glutamate racemase	23.4272	23.6755
	Q82YY5	ychF	Ribosome-binding ATPase YchF	27.4812	27.7742
	P0DH77	pyrR	Bifunctional protein pyrR	26.8243	27.1192
	Q837N5	leuS	Leucine--tRNA ligase	27.5741	27.8814
	Q836J5	pheT	Phenylalanine--tRNA ligase beta subunit	26.7759	27.0767
	Q830A6	EF_2890	Glycosyl transferase, group 1 family protein	22.7627	23.0221
	Q839Z5	dnaA	Chromosomal replication initiator protein DnaA	24.9484	25.2334
	Q836Q0	EF_1058	Universal stress protein family	25.6977	25.9936
	Q836V4	sepF	Cell division protein SepF	24.3339	24.616
	Q831A6	atpC	ATP synthase epsilon chain	25.7548	26.0541
	Q830W0	EF_2658	FemAB family protein	24.956	25.2461
	Q835M1	lpdA	Dihydrolipoyl dehydrogenase	29.1534	29.4933
	Q837D6	EF_0907	Peptide ABC transporter, peptide-binding protein	27.6386	27.9617
	H7C793	gyrA	DNA gyrase subunit A	26.5067	26.8183
	Q836R3	pfkA	ATP-dependent 6-phosphofructokinase	29.4639	29.8108
	Q834X4	fbp	Fructose-1,6-bisphosphatase class 3	20.3502	20.5898
	Q832Q8	hflX	GTPase HflX	20.0405	20.279
	Q836E5	murA1	UDP-N-acetylglucosamine 1-carboxyvinyltransferase 1	25.0428	25.345
	Q839R8	EF_2644	Diacylglycerol kinase catalytic domain protein	24.5875	24.8877
	Q833K9	EF_1938	Cation-transporting ATPase, E1-E2 family	27.3417	27.6768
	Q820U1	mnmA	tRNA-specific 2-thiouridylase MnmA	26.9877	27.3191
	Q820T7	EF_2502	Cell division protein, FtsW/RodA/SpoVE family	22.1406	22.4148
	Q837G5	EF_0877	Oxidoreductase, aldo/keto reductase 2 family	26.1418	26.4664
	Q834N0	parC	DNA topoisomerase 4 subunit A	25.3901	25.707
	Q832R2	dacA	Diadenylate cyclase	24.4708	24.7773
	Q838H8	nrdF	Ribonucleoside-diphosphate reductase subunit beta	26.4827	26.815
	Q82Z74	EF_3198	Lipoprotein, YaeC family	23.034	23.3249
	Q835M2	aceF	Dihydrolipoamide acetyltransferase component of pyruvate dehydrogenase complex	29.9091	30.287
	Q830M0	EF_2760	Initiation-control protein YabA	23.206	23.4995
	Q837E3	adhE	Aldehyde-alcohol dehydrogenase	30.5732	30.9633
	Q836C7	EF_1188	Acid sugar phosphatase	23.6855	23.9899
	Q830D0	thrS	Threonine--tRNA ligase	27.4481	27.8026
	Q835M5	EF_1352	Magnesium-transporting ATPase, P-type 1	23.9914	24.3013
	P36922	EF_1730	Putative Cys-tRNA(Pro)/Cys-tRNA(Cys) deacylase EbsC	23.2773	23.5853
	Q838J9	menD	2-succinyl-5-enolpyruvyl-6-hydroxy-3-cyclohexene-1-carboxylate synthase	22.1694	22.4643
	Q835M3	pdhB	Pyruvate dehydrogenase complex, E1 component, beta subunit	29.7794	30.1763
	Q839T0	EF_0076	Oxidoreductase, short chain dehydrogenase/reductase family	27.2219	27.587
	Q833S5	panB	3-methyl-2-oxobutanoate hydroxymethyltransferase	26.9107	27.2814
	Q833P4	rimM	Ribosome maturation factor RimM	24.3756	24.7161
	Q830S4	EF_2698	Tellurite resistance protein, putative	27.7265	28.1174
	Q834F7	EF_1698	NADPH-dependent FMN reductase domain protein	25.1016	25.458
	Q838D1	EF_0639	Low temperature requirement C protein, putative	24.267	24.6124
	Q839Z4	dnaN	Beta sliding clamp	28.0182	28.4278
	Q82YZ7	clpC	ATP-dependent Clp protease, ATP-binding subunit ClpC	25.7445	26.1256
	Q834S4	fabZ1	3-hydroxyacyl-[acyl-carrier-protein] dehydratase FabZ	23.2	23.5436
	Q838R7	EF_0368	Aspartokinase	24.4475	24.8117
	Q831Z0	lepA	Elongation factor 4	25.5507	25.9322
	Q831N1	argS	Arginine--tRNA ligase	28.2372	28.6615
	Q830U3	spx	Global transcriptional regulator Spx	26.4015	26.7996
	Q834S6	dapB	4-hydroxy-tetrahydrodipicolinate reductase	24.3146	24.6812
	Q82ZX2	EF_2925	Cold-shock domain family protein	27.1555	27.5654
	Q837T6	EF_0744	Sodium/dicarboxylate symporter family protein	25.5325	25.9199
	Q82YZ6	ctsR	Transcriptional regulator CtsR	22.5571	22.8996
	Q82YY2	EF_3299	ATPase, ParA family	25.5606	25.949
	Q833M8	engB	Probable GTP-binding protein EngB	21.9278	22.2615
	Q830Z6	EF_2618	Carboxylesterase, putative	23.8452	24.2129
	Q836N9	galE-1	UDP-glucose 4-epimerase	25.3279	25.7193
	Q832R8	EF_2150	Aminoacyltransferase FemA	24.9543	25.3432
	Q836M0	EF_1091	von Willebrand factor type A domain protein	24.5252	24.9097
	Q82ZJ2	pnp	Polyribonucleotide nucleotidyltransferase	28.4621	28.9155
	Q839F9	rplV	50S ribosomal protein L22	27.7875	28.2306
	Q82ZT2	EF_2965	PTS EIIB type-2 domain-containing protein	24.7052	25.0992
	Q838K2	menB	1,4-dihydroxy-2-naphthoyl-CoA synthase	27.2564	27.6936
	Q831T6	EF_2413	HD domain protein	23.9969	24.3931
	Q837D3	EF_0910	Peptide ABC transporter, permease protein	26.3025	26.7382
	Q837J2	cshA	DEAD-box ATP-dependent RNA helicase CshA	27.196	27.6524
	Q82ZB5	EF_3151	Peptidase_M16_C domain-containing protein	23.7984	24.199
	Q839I2	deoB	Phosphopentomutase	27.6912	28.1617
	Q830M1	rsmI	Ribosomal RNA small subunit methyltransferase I	21.9447	22.3184
	Q834X8	atpB	V-type ATP synthase beta chain	27.0258	27.4891
	Q839E8	rplR	50S ribosomal protein L18	27.6901	28.1657
	Q82ZG3	ftsY	Signal recognition particle receptor FtsY	25.7587	26.2024
	Q839H5	EF_0194	NADH-dependent butanol dehydrogenase, putative	27.9834	28.4654
	Q834C1	gpsA	Glycerol-3-phosphate dehydrogenase [NAD(P)+]	25.7509	26.197
	Q839J8	guaA	GMP synthase [glutamine-hydrolyzing]	29.3928	29.9063
	Q831K6	metN2	Methionine import ATP-binding protein MetN 2	23.3291	23.7375
	Q834I9	ptb	Branched-chain phosphotransacylase	23.256	23.6651
	Q833A3	topB-1	DNA topoisomerase	24.7676	25.2059
	Q831F4	EF_2556	Fumarate reductase flavoprotein subunit, putative	26.098	26.5635
	Q837W0	fruK-2	Tagatose-6-phosphate kinase	26.3566	26.8309
	Q837G7	EF_0875	Copper-translocating P-type ATPase	25.2134	25.6722
	Q836W5	xseB	Exodeoxyribonuclease 7 small subunit	22.6098	23.0337
	Q833N2	EF_1912	ROK family protein	22.5608	22.984
	Q838E0	EF_1138	Oxidoreductase, aldo/keto reductase family	22.8717	23.3013
	Q836B3	EF_1202	UPF0297 protein EF_1202	25.5924	26.0732
	Q839Z1	gyrB	DNA gyrase subunit B	26.7102	27.2187
	H7C794	parE	DNA topoisomerase 4 subunit B	24.5107	24.9827
	Q834M9	EF_1616	CoA-binding domain protein	26.1482	26.6528
	Q831U9	rpsB	30S ribosomal protein S2	29.5936	30.1649
	Q839R7	EF_0091	Mga domain-containing protein	23.0211	23.4659
	Q831X1	dinG	3'-5' exonuclease DinG	21.9285	22.3555
	Q82ZC9	uxuA	Mannonate dehydratase	21.688	22.1106
	Q839F0	rpsH	30S ribosomal protein S8	28.8648	29.4315
	Q839D3	ecfT	Energy-coupling factor transporter transmembrane protein EcfT	18.8723	19.2475
	Q834T3	hup	DNA-binding protein HU	31.9314	32.5678
	Q839E6	rpmD	50S ribosomal protein L30	27.7702	28.3284
	Q837C9	infC	Translation initiation factor IF-3	27.4448	28.002
	Q830Q8	rplL	50S ribosomal protein L7/L12	30.0471	30.6578
	Q82Z23	EF_3256	Pheromone cAD1 lipoprotein	29.1413	29.7417
	Q834E0	pyrC	Dihydroorotase	27.5498	28.1177
	Q830N4	EF_2744	Peptidase, M42 family	25.7726	26.3039
	Q830J4	glcK	Glucokinase	26.9004	27.4559
	Q831U3	glyS	Glycine--tRNA ligase beta subunit	28.2295	28.8144
	Q836V6	divIB	Cell division protein DivIB	21.2357	21.6786
	Q82ZI6	rpsD	30S ribosomal protein S4	29.598	30.2216
	Q839V7	gltX	Glutamate--tRNA ligase	27.3206	27.8968
	Q836G5	pyrG	CTP synthase	27.5639	28.1482
	Q839E0	rpsK	30S ribosomal protein S11	28.2972	28.8994
	Q839H0	rpsG	30S ribosomal protein S7	29.0359	29.654
	Q831A4	atpG	ATP synthase gamma chain	25.8723	26.4238
	Q837E0	mvaD	Diphosphomevalonate decarboxylase	21.769	22.233
	Q834G3	EF_1690	Oxidoreductase, short-chain dehydrogenase/reductase family	23.6991	24.2068
	P0DH71	aroB	3-dehydroquinate synthase	26.0322	26.5921
	Q837V6	ligA	DNA ligase	25.6891	26.2475
	Q830P6	nusG	Transcription termination/antitermination protein NusG	26.8739	27.4584
	Q833I2	aspS	Aspartate--tRNA ligase	27.6215	28.2231
	Q839U1	glmU	Bifunctional protein GlmU	27.2225	27.8164
	Q835X5	EF_0271	Glycosyl hydrolase, family 1	23.2689	23.7765
	Q837J6	EF_0841	DNA topoisomerase (ATP-hydrolyzing)	24.5517	25.0898
	Q830W2	EF_2656	Flavoprotein family protein	24.128	24.657
	Q82ZW4	rex2	Redox-sensing transcriptional repressor Rex 2	24.0716	24.6015
	Q82YY8	guaB	Inosine-5'-monophosphate dehydrogenase	29.4106	30.0605
	Q830Q2	sdhA-1	L-serine dehydratase	22.9775	23.4853
	Q836I8	EF_1123	Phosphoesterase	24.1125	24.6457
	Q837X4	prfC	Peptide chain release factor 3	24.6678	25.2145
	Q9L4T8	pyrB	Aspartate carbamoyltransferase	26.0861	26.6666
	Q833M7	clpX	ATP-dependent Clp protease ATP-binding subunit ClpX	26.9573	27.5579
	Q820U3	trmD	tRNA (guanine-N(1)-)-methyltransferase	22.9127	23.4274
	Q839E5	rplO	50S ribosomal protein L15	29.3493	30.0155
	Q831X5	EF_1008	Oxidoreductase, Gfo/Idh/MocA family	24.1811	24.7318
	Q830B1	fabD	Malonyl CoA-acyl carrier protein transacylase	27.4209	28.0459
	Q837J0	alr	Alanine racemase	25.1081	25.6805
	Q836A5	EF_1213	Acetolactate synthase	26.2111	26.8147
	Q831S8	hom	Homoserine dehydrogenase	23.9146	24.4675
	Q837E7	tgt	Queuine tRNA-ribosyltransferase	25.0664	25.652
	Q839T5	ruvB	Holliday junction ATP-dependent DNA helicase RuvB	22.239	22.7587
	Q837H6	EF_0863	Glycine betaine/carnitine/choline ABC transporter, glycine betaine/carnitine/choline-binding protein	25.2004	25.7908
	Q837R5	EF_0766	Nucleotide-binding protein EF_0766	24.8176	25.403
	Q839J4	add	Adenosine deaminase	23.729	24.2928
	Q832R5	EF_2153	Putative ABC transporter ATP-binding protein EF_2153	22.966	23.5122
	Q835R9	hrcA	Heat-inducible transcription repressor HrcA	22.2866	22.8217
	Q837H2	queA	S-adenosylmethionine:tRNA ribosyltransferase-isomerase	25.3165	25.9251
	Q837X9	lacD1	Tagatose 1,6-diphosphate aldolase 1	23.0495	23.6059
	Q82YY3	EF_3298	Chromosome partitioning protein ParB family	25.2608	25.8717
	Q830R8	mutY	Adenine DNA glycosylase	19.5373	20.01
	Q833J0	tpiA	Triosephosphate isomerase	29.1782	29.886
	Q839D8	rplQ	50S ribosomal protein L17	28.4054	29.0953
	Q831Q2	EF_2448	ComE operon protein 2, putative	21.5428	22.0669
	Q839F5	rpsQ	30S ribosomal protein S17	26.4148	27.0575
	Q82ZW6	valS	Valine--tRNA ligase	27.6818	28.3566
	Q836X6	rplU	50S ribosomal protein L21	28.393	29.0876
	Q833H8	relA	GTP diphosphokinase	25.3156	25.9354
	Q831V1	pyrH	Uridylate kinase	27.3249	27.9947
	Q837W1	EF_0717	PTS system, fructose-specific family, IIABC components	26.9877	27.6495
	Q830L9	EF_2761	PSP1 C-terminal domain-containing protein	22.5575	23.1116
	H7C717	EF_0550	Xylose repressor, putative	20.7947	21.3056
	Q834D2	EF_1734	UPF0154 protein EF_1734	24.4579	25.0591
	Q837L2	udk	Uridine kinase	23.826	24.4272
	Q834G5	recJ	Single-stranded-DNA-specific exonuclease RecJ	23.4142	24.0069
	Q836D0	rnj	Ribonuclease J	26.4069	27.0807
	P0DM32	msrB	Peptide methionine sulfoxide reductase MsrB	21.6059	22.1591
	Q837R4	EF_0767	Putative gluconeogenesis factor	23.503	24.1092
	Q82ZD5	gmk	Guanylate kinase	24.5152	25.1516
	Q831A2	atpH	ATP synthase subunit delta	25.7533	26.4232
	Q839I0	deoD-2	Purine nucleoside phosphorylase DeoD-type	25.8073	26.4797
	H7C6X9	EF_1340	Pheromone cAM373 lipoprotein	26.1453	26.8272
	O07107	mraY	Phospho-N-acetylmuramoyl-pentapeptide-transferase	19.3236	19.8279
	Q839F2	rplE	50S ribosomal protein L5	29.9448	30.7325
	Q839G5	rpsJ	30S ribosomal protein S10	29.3555	30.1278
	Q82Z24	EF_3255	FAD:protein FMN transferase	25.8723	26.5555
	Q830L8	holB	DNA polymerase III, delta prime subunit	20.9196	21.473
	Q839Z0	rpsF	30S ribosomal protein S6	28.0265	28.77
	P59754	rpsM	30S ribosomal protein S13	28.7576	29.5327
	Q834P3	EF_1599	TPR domain transcriptional regulator, Cro/CI family	21.9119	22.5029
	Q82ZH9	EF_3078	UPF0637 protein EF_3078	22.6537	23.2671
	Q835R3	EF_1312	S1 RNA binding domain protein	26.4727	27.1898
	Q839E9	rplF	50S ribosomal protein L6	28.9772	29.764
	Q832P9	EF_2171	Epimerase/dehydratase, putative	19.3443	19.8729
	Q837R3	whiA	Probable cell division protein WhiA	20.3951	20.9532
	Q832Z6	EF_2072	Cysteine desulfurase	23.5161	24.1635
	Q837Z9	EF_0674	Glycine betaine/carnitine/choline ABC transporter, ATP-binding protein	22.4059	23.024
	Q838I2	EF_0465	Transcriptional regulator	23.6549	24.3082
	Q830S1	EF_3079	Acetyltransferase, GNAT family	21.7386	22.3399
	Q835R5	dnaJ	Chaperone protein DnaJ	26.1856	26.9104
	Q831N0	tsaD	tRNA N6-adenosine threonylcarbamoyltransferase	22.6112	23.2419
	Q830V1	mgtE	Magnesium transporter MgtE	21.5056	22.1057
	Q820T1	fabH	3-oxoacyl-[acyl-carrier-protein] synthase 3	25.508	26.2226
	Q82Z14	folP	Dihydropteroate synthase	22.6841	23.3221
	Q839J6	EF_0169	Lipase/acylhydrolase	24.0948	24.774
	Q832R0	glnA	Glutamine synthetase	27.6273	28.4116
	Q836J6	pheS	Phenylalanine--tRNA ligase alpha subunit	25.4437	26.169
	Q834E2	carB	Carbamoyl-phosphate synthase large chain	27.6882	28.4779
	Q839F6	rpmC	50S ribosomal protein L29	28.0882	28.8924
	Q830Q6	rplA	50S ribosomal protein L1	29.455	30.3072
	Q830T3	sbcC	Exonuclease SbcC	21.8417	22.4751
	Q836K2	EF_1109	Iron-sulfur cluster binding protein	24.7374	25.4636
	Q839F8	rpsC	30S ribosomal protein S3	29.4631	30.3296
	Q82ZW3	thiI	Probable tRNA sulfurtransferase	24.9064	25.6459
	Q834B4	pstB1	Phosphate import ATP-binding protein PstB 1	24.4867	25.2175
	Q839B4	EF_0262	S1 RNA-binding domain protein	25.5196	26.2857
	Q832R7	glmS	Glutamine--fructose-6-phosphate aminotransferase [isomerizing]	28.5163	29.3792
	Q82Z47	rpsI	30S ribosomal protein S9	29.0547	29.9359
	Q834E1	pyraA	Carbamoyl-phosphate synthase small chain	26.1198	26.9195
	Q839N6	EF_0127	Mrr_cat domain-containing protein	20.933	21.5765
	Q834C2	galU	UTP--glucose-1-phosphate uridylyltransferase	28.1315	28.9999
	P0DM33	tyrS1	Tyrosine--tRNA ligase 1	31.1515	32.1306
	Q831U2	glyQ	Glycine--tRNA ligase alpha subunit	26.6028	27.4399
	Q9RPP2	eep	Probable protease eep	23.1159	23.8453
	Q834B3	pstB2	Phosphate import ATP-binding protein PstB 2	24.018	24.7765
	Q82ZC7	EF_1804	PTS system, IIB component	24.1924	24.9586
	Q834C7	tyrS2	Tyrosine--tRNA ligase 2	27.0112	27.8677
	Q839V3	EF_0047	RNA methyltransferase, TrmH family	25.1808	25.9794
	Q838Z2	metC	Cystathionine beta-lyase	26.4731	27.3238
	Q835J3	mprF	Phosphatidylglycerol lysyltransferase	18.1592	18.7471
	Q835K4	EF_1373	DHH family protein	26.0348	26.8799
	Q831W8	polC	DNA polymerase III PolC-type	24.4616	25.2643
	Q839Y6	rplI	50S ribosomal protein L9	26.8441	27.7259
	Q82YV1	yidC	Membrane protein insertase YidC	21.984	22.71
	H7C6X1	EF_1565	Prephenate dehydrogenase	23.0191	23.7816
	Q836W8	nusB	Transcription antitermination protein NusB	24.7966	25.6195
	Q82ZF0	EF_0912	Peptide ABC transporter, ATP-binding protein	22.4464	23.1914
	Q837F1	aspB	Aminotransferase	22.6151	23.371
	Q82Z45	EF_3233	Dps family protein	23.9396	24.7477
	Q82ZB4	mscL	Large-conductance mechanosensitive channel	26.9217	27.8404
	P59732	rlmH	Ribosomal RNA large subunit methyltransferase H	21.2291	21.9616
	Q831K8	EF_2496	Lipoprotein	24.5735	25.4275
	Q836V9	EF_0986	Cation transporter	22.9264	23.7264
	Q839G4	rplC	50S ribosomal protein L3	29.1256	30.1459
	Q82ZA5	prs2	Ribose-phosphate pyrophosphokinase 2	27.4304	28.399
	Q837Z6	EF_2425	Phosphoglucomutase/phosphomannomutase family protein	23.5655	24.3998
	Q830J7	EF_2785	NAD_binding_9 domain-containing protein	20.8813	21.6229
	Q830V0	nadK	NAD kinase	22.1785	22.9675
	Q831P8	EF_2452	Methylase, putative	24.3968	25.2788
	Q834R2	folA	Dihydrofolate reductase	23.5128	24.3644
	Q838Z8	EF_0280	Cation efflux family protein	21.3691	22.1471
	Q833A8	EF_2059	Transport ATP-binding protein CydC, putative	23.9897	24.8641
	O34154	glpK	Glycerol kinase	26.1868	27.1432
	Q834G6	apt	Adenine phosphoribosyltransferase	24.4928	25.3981
	Q831T5	phoH	PhoH-like protein	23.5542	24.4253
	Q837V0	EF_0728	Uncharacterized RNA methyltransferase EF_0728	25.0199	25.9467
	Q834S2	aroC	Chorismate synthase	26.4146	27.3945
	Q835Z1	EF_1227	FMN_red domain-containing protein	27.1107	28.1168
	Q835V5	rnhC	Ribonuclease HIII	21.4954	22.2936
	Q830U2	trpS	Tryptophan--tRNA ligase	23.1534	24.0199
	Q82Z99	rny	Ribonuclease Y	26.5642	27.5629
	Q834Q9	EF_1580	UPF0291 protein EF_1580	24.0359	24.9416
	Q830U9	EF_2671	RelA_SpoT domain-containing protein	22.0761	22.9091
	Q835V2	rimP	Ribosome maturation factor RimP	22.8599	23.7258
	Q835I3	EF_1394	MOSC domain-containing protein	21.6212	22.442
	Q834S9	EF_1554	UPF0302 protein EF_1554	17.9488	18.6306
	Q839F4	rplN	50S ribosomal protein L14	27.2594	28.3012
	Q838N5	EF_0404	Nitroreductase family protein	22.0043	22.846
	Q835S8	ribF	Riboflavin biosynthesis protein	22.7896	23.6622
	Q836F8	nth	Endonuclease III	21.6193	22.4569
	Q834E3	pyrF	Orotidine 5'-phosphate decarboxylase	26.1429	27.1653
	Q839D9	rpoA	DNA-directed RNA polymerase subunit alpha	27.8587	28.9522
	Q837X5	EF_0700	Hemolysin	22.545	23.4331
	Q838R4	EF_0371	Aminotransferase, class V	22.757	23.6587
	Q833B2	EF_3257	Oxidoreductase, pyridine nucleotide-disulfide family	26.1195	27.1581
	Q839F7	rplP	50S ribosomal protein L16	27.55	28.6512
	Q839J7	coaA	Pantothenate kinase	21.3475	22.2034
	Q836W7	folD	Bifunctional protein FolD	25.0953	26.1031
	Q839L8	EF_0146	Surface exclusion protein, putative	26.2067	27.2725
	Q839Y8	rpsR	30S ribosomal protein S18	27.3343	28.4528
	Q834V6	EF_1585	Transcriptional regulator, Fur family	21.1905	22.0592
	P36921	ebsB	Putative hydrolase EbsB	20.8875	21.7499
	Q830K0	EF_2782	Galactose-1-phosphate uridylyltransferase, putative	21.9901	22.9079
	Q830Q5	rplK	50S ribosomal protein L11	28.629	29.8438
	Q830J5	EF_2787	Rhodanese family protein	23.7966	24.8159
	Q830J0	EF_2792	Peptidase_S9 domain-containing protein	22.2991	23.2559
	Q838C1	lplA-2	Lipoate--protein ligase	20.482	21.3641
	Q839G2	rplW	50S ribosomal protein L23	27.9374	29.156
	Q82Z12	folE	GTP cyclohydrolase 1	20.5607	21.459
	Q833L7	EF_1928	Alpha-glycerophosphate oxidase	24.9444	26.0389
	Q833B3	EF_1328	Transcriptional regulator, GntR family	24.0923	25.1586
	Q833J5	EF_1953	PTS system, IIC component	20.3244	21.2246
	Q834R5	EF_1574	Na+/H+ antiporter, putative	20.3527	21.2561
	Q832Q9	glnR	Regulatory protein GlnR	23.2621	24.2991
	Q837P7	EF_0786	Tributyrin esterase, putative	21.5318	22.4933
	Q831N3	EF_1224	Transcriptional regulator, Cro/CI family	20.5733	21.4962
	Q837G1	nrdR	Transcriptional repressor NrdR	24.6718	25.7814
	Q82YS1	sea1	Surface exclusion protein Sea1	23.0783	24.1168
	Q833I5	EF_1967	UPF0340 protein EF_1967	24.2495	25.3415
	Q839G1	rplB	50S ribosomal protein L2	29.398	30.7411
	Q839B3	tilS	tRNA(Ile)-lysidine synthase	20.5106	21.4511
	P0DH70	aroA	3-phosphoshikimate 1-carboxyvinyltransferase	25.4513	26.6198
	Q82YY1	rsmG	Ribosomal RNA small subunit methyltransferase G	23.6693	24.7638
	Q831F8	EF_2552	Threonylcarbamoyl-AMP synthase	23.4284	24.518
	Q834F2	phoP	Alkaline phosphatase synthesis transcriptional regulatory protein PhoP	23.9922	25.1222
	Q839C2	EF_0253	Aldehyde dehydrogenase	22.2786	23.3352
	Q833B6	rlmN	Probable dual-specificity RNA methyltransferase RlmN	19.9696	20.9227
	Q833P5	rplS	50S ribosomal protein L19	28.45	29.8141
	Q8KU93	nanE	Putative N-acetylmannosamine-6-phosphate 2-epimerase	18.1654	19.0434
	Q835G3	EF_1414	GIDA domain-containing protein	21.7824	22.8378
	Q836S2	EF_1036	Nucleoside diphosphate kinase	21.2498	22.284
	Q831T7	ybeY	Endoribonuclease YbeY	23.4852	24.6464
	Q837N7	EF_1753	DUF4097 domain-containing protein	21.2515	22.3146
	Q833M2	rbsK	Ribokinase	21.4614	22.5462
	Q82ZZ8	EF_2899	Ferredoxin--NADP reductase	21.7525	22.8549
	Q834B2	EF_1757	Phosphate transport system permease protein PstA	21.7574	22.8804
	Q837R9	uvrB	UvrABC system protein B	23.2482	24.4568
	Q835N6	EF_2920	ABC transporter, ATP-binding/permease protein	22.7608	23.9481
	Q837G9	kup	Probable potassium transport system protein kup	21.7749	22.9154
	Q82ZD7	priA	Primosomal protein N'	21.2693	22.3841
	Q836W4	ispA	Geranyltranstransferase	23.6745	24.9169
	Q82YW1	citD	Citrate lyase acyl carrier protein	20.3219	21.4031
	Q830Z2	EF_2622	Fer4_19 domain-containing protein	22.4872	23.6847
	Q834D9	EF_1720	Uracil permease	22.8591	24.0986
	Q835V1	nusA	Transcription termination/antitermination protein NusA	26.0554	27.4753
	Q837A7	rsmA	Ribosomal RNA small subunit methyltransferase A	23.5682	24.8562
	Q830P4	EF_2732	CBS domain protein	26.3209	27.7716
	Q82ZJ1	rpsO	30S ribosomal protein S15	26.5145	27.9772
	Q839G0	rpsS	30S ribosomal protein S19	26.6813	28.1566
	Q82ZW8	EF_0032	Membrane protein, putative	19.4012	20.4884
	Q836D5	EF_1180	UPF0337 protein EF_1180	26.064	27.5321
	P59626	pyrDA	Probable dihydroorotate dehydrogenase A (fumarate)	24.3853	25.7594
	Q831D3	EF_1157	Peptidase, M20/M25/M40 family	19.1842	20.2809
	Q834U3	scpB	Segregation and condensation protein B	20.6167	21.8005
	Q831T9	era	GTPase Era	24.4644	25.8759
	Q836X4	rpmA	50S ribosomal protein L27	27.4947	29.0951
	Q836Z5	ung	Uracil-DNA glycosylase	22.2887	23.5934
	Q835P9	EF_1327	BadF/BadG/BcrA/BcrD ATPase family protein	20.1594	21.3562
	Q82ZC2	EF_3142	6-phosphogluconate dehydrogenase family protein	21.6228	22.9196
	Q831C1	EF_2590	Beta-lactamase domain-containing protein	21.2838	22.562
	Q838N7	nhaC-1	Na+/H+ antiporter	22.902	24.2788
	Q839H3	EF_0196	Site-specific recombinase, resolvase family	22.7412	24.1091
	Q839J3	EF_2238	Sugar-binding transcriptional regulator, LacI family	21.1611	22.4442
	Q832Q5	EF_2165	NAD-dependent epimerase/dehydratase family protein	25.8213	27.3929
	Q831X8	EF_0252	N-acetylmuramoyl-L-alanine amidase, family 4	17.6901	18.7776
	H7C6Y7	prgA	Surface exclusion protein PrgA	22.3319	23.7105
	Q839C6	cobB	NAD-dependent protein deacetylase	20.305	21.5866
	Q837M9	EF_0807	Pheromone binding protein, putative	22.7579	24.204
	Q82ZY9	EF_2181	Glycosyl transferase, group 2 family protein	20.6264	21.9412
	Q836H7	EF_1134	N-acetyldiaminopimelate deacetylase	22.27	23.6996
	Q838G2	cylM	CylM protein	22.1548	23.5858
	Q837F0	EF_0760	Amino acid ABC transporter, ATP-binding protein	21.3441	22.7253
	Q82Z64	EF_0178	ABC transporter, ATP-binding protein	20.984	22.355
	Q839H1	rpsL	30S ribosomal protein S12	26.9546	28.7179
	Q82ZZ5	EF_2902	2',3'-cyclic-nucleotide 2'-phosphodiesterase, putative	22.2864	23.7488
	Q838A6	EF_2591	Glyoxalase family protein	18.6535	19.8965
	Q831B2	azoR	FMN-dependent NADH:quinone oxidoreductase	24.6634	26.3184
	Q82ZM5	EF_3028	Putative tRNA-binding domain protein	23.419	25.0004
	Q836L7	EF_3056	Sortase family protein	22.7354	24.2869
	Q836J7	EF_1114	HTH hxlR-type domain-containing protein	22.211	23.7301
	Q834U2	EF_1541	Riboflavin transporter	20.9708	22.4307
	Q82YW5	EF_3317	Carboxylase, putative	21.1147	22.587
	Q836Q7	EF_1051	Signal transduction histidine-protein kinase ArlS	20.8193	22.2814
	Q839E4	SecY	Protein translocase subunit SecY	23.3911	25.0377
	H7C720	EF_0577	Adhesion lipoprotein	25.5809	27.3831
	Q839S4	EF_0082	Major facilitator family transporter	20.5192	21.9863
	Q836D6	cscK	Fructokinase	21.0166	22.5302
	Q837U0	EF_0740	Deoxynucleoside kinase	21.6641	23.2274
	Q839C0	pth	Peptidyl-tRNA hydrolase	22.1577	23.7936
	Q837X8	EF_0697	UPF0374 protein EF_0697	22.2742	23.9296
	Q82YW2	citE	Citrate lyase subunit beta	21.485	23.0937
	Q835L9	EF_1358	Glycerol dehydrogenase, putative	23.5774	25.3434
	Q835Z2	EF_1226	Oxidoreductase, putative	24.6015	26.452
	Q82ZW5	EF_2932	AhpC/TSA family protein	22.9367	24.6872
	Q831M7	EF_2475	TsaD domain-containing protein	21.0712	22.6817
	Q838A3	EF_0669	Polysaccharide biosynthesis family protein	21.7045	23.3905
	Q82ZY7	EF_2910	Potassium uptake protein	20.9919	22.6354
	Q839U9	ispE	4-diphosphocytidyl-2-C-methyl-D-erythritol kinase	21.3103	22.9863
	Q839I8	EF_0177	Basic membrane protein family	27.9923	30.214
	Q838M2	EF_0422	Transcriptional regulator, IclR family	20.6402	22.2855
	Q838K0	EF_0447	Isochorismate synthase	21.9803	23.7386
	Q82ZH5	EF_3082	Iron compound ABC transporter, substrate-binding protein	22.812	24.6651
	Q82YK9	EF_B0034	Conserved domain protein	22.7143	24.5647
	Q834S5	cca	CCA-adding enzyme	20.7219	22.4287
	Q836B1	EF_1204	UPF0473 protein EF_1204	20.5017	22.1968
	H7C6W2	EF_0575	Cationic ABC transporter, ATP-binding protein	21.6467	23.442
	Q835L4	EF_1363	Hydroxymethylglutaryl-CoA synthase	25.4132	27.5295
	Q836Q1	EF_1057	Mn2+/Fe2+ transporter, NRAMP family	18.8533	20.4239
	Q834J7	rnhB	Ribonuclease HII	19.5263	21.1747
	Q839F3	rplX	50S ribosomal protein L24	27.1101	29.3995
	P36923	aroD	3-dehydroquinate dehydratase	20.6496	22.398
	Q836V7	pbpC	Penicillin-binding protein C	20.3093	22.0301
	Q839X0	EF_0030	Endoribonuclease L-PSP, putative	20.7911	22.5569
	Q835Q4	EF_1321	Permease domain protein	21.0432	22.8436
	P59719	trmB	tRNA (guanine-N(7)-)-methyltransferase	21.3343	23.1769
	Q831Q7	rpsT	30S ribosomal protein S20	25.3344	27.5249
	Q836C9	EF_1186	Ser/Thr protein phosphatase family protein	17.9958	19.5597
	Q830C1	EF_2868	Methyltransf_25 domain-containing protein	20.4771	22.275
	Q82ZE3	EF_3117	Thiamine pyrophosphokinase family protein	18.7804	20.4299
	Q839Y1	EF_1955	Sigma-54 interaction domain protein	21.6139	23.5225
	Q834F9	rpsP	30S ribosomal protein S16	26.0958	28.4084
	Q820U0	miaA	tRNA dimethylallyltransferase	21.1488	23.0359
	Q832P6	EF_2175	LicD-related protein	21.3447	23.2818
	Q832L3	EF_2213	PTS system, IIBC components	23.5669	25.7139
	Q833I3	EF_0202	Phosphomethylpyrimidine kinase, putative	20.8414	22.7434
	Q831P3	EF_2458	UPF0358 protein EF_2458	17.6505	19.2632
	Q835Z6	ade	Adenine deaminase	23.9917	26.2083
	Q830T4	EF_2688	Snf2 family protein	21.1986	23.1598
	Q837Z4	EF_0680	Penicillin-binding protein 2A	18.9753	20.7371
	Q836N1	EF_1078	Multidrug resistance protein, putative	17.9634	19.6322
	Q839R3	EF_1796	Lipoprotein, putative	18.1197	19.8179
	Q82ZC6	EF_3138	PTS system, IID component	20.3944	22.3205
	Q837H5	EF_0864	Glycine betaine/carnitine/choline ABC transporter, permease protein	19.9138	21.8034
	H7C7A4	argR	Arginine repressor	18.4725	20.2519
	Q830Z1	cadA	Cadmium-translocating P-type ATPase	24.9058	27.3177
	Q836G4	EF_1148	Penicillin-binding protein 1A	23.3525	25.6156
	Q830Z4	secG	Protein-export membrane protein SecG	19.541	21.4458
	Q830M6	nrdD	Anaerobic ribonucleoside-triphosphate reductase	24.4829	26.8942
	Q836B0	EF_1206	Malate dehydrogenase, decarboxylating	22.7931	25.0438
	Q836E8	EF_3091	YitT family protein	19.6063	21.5537
	Q836F1	EF_1163	L-asparaginase, putative	22.247	24.4619
	Q837D5	EF_0908	DUF3899 domain-containing protein	17.6466	19.4501
	Q830U4	mecA	Adapter protein MecA	18.8898	20.8593
	Q837G2	coaE	Dephospho-CoA kinase	21.651	23.9626
	Q82Z13	EF_3266	Ham1 family protein, putative	16.2011	17.9314
	Q834P1	EF_1602	Glycosyl hydrolase, family 13	20.6773	22.9074
	Q837E9	EF_0761	Amino acid ABC transporter, amino acid-binding/permease protein	20.1373	22.3119
	Q837L5	EF_1142	Hydrolase, haloacid dehalogenase-like family	19.8026	22.0525
	Q836J9	rexB	ATP-dependent helicase/deoxyribonuclease subunit B	21.2089	23.6383
	Q830N8	trmR	tRNA 5-hydroxyuridine methyltransferase	20.7693	23.157
	Q838Z3	EF_0289	Cysteine synthase B, putative	19.8894	22.201
	Q837D9	mvk	Mevalonate kinase	17.5717	19.6245
	Q830V6	recD2	ATP-dependent RecD-like DNA helicase	17.0556	19.1385
	H7C6X2	pheA	Prephenate dehydratase	18.8489	21.1519
	Q830J1	EF_2791	5-formyltetrahydrofolate cyclo-ligase	19.5928	22.0159
	Q839V4	mrnC	Mini-ribonuclease 3	18.2351	20.5008
	Q839A9	EF_3207	tRNA-dihydrouridine synthase	19.2154	21.6491
	Q832Z3	EF_0180	ABC transporter, permease protein	17.0403	19.2041
	Q835M8	EF_1349	Alpha-amylase	16.7295	18.9164
	Q835M9	EF_1348	Glucan 1,6-alpha-glucosidase, putative	17.348	19.6564
Biofilm only	Q82Z69	EF_3204	Cobalamin synthesis protein/P47K family protein	25.4194	-
	Q833F8	EF_2001	Minor structural protein	24.8216	-
	Q47744	vanRB	Regulatory protein VanRB	24.6664	-
	Q830N2	dltC	D-alanyl carrier protein	23.7142	-
	H7C6V1	EF_0500	AAA domain-containing protein	23.3616	-
	Q82ZD2	EF_3132	PC4 domain-containing protein	23.1433	-
	Q838L4	EF_0432	Transcriptional regulator, AraC family	23.0934	-
	Q831E2	EF_2569	NTP_transf_3 domain-containing protein	22.5698	-
	Q836Z3	EF_0950	tRNA threonylcarbamoyladenosine biosynthesis protein TsaE	22.5044	-
	Q839T6	ruvA	Holliday junction ATP-dependent DNA helicase RuvA	22.4622	-
	Q831R9	EF_2431	Guanine deaminase	22.4319	-
	Q836N0	EF_1080	ImpB/MucB/SamB family protein	22.3978	-
	Q836S5	EF_1033	6-aminohexanoate-cyclic-dimer hydrolase, putative	22.2625	-
	Q830U8	EF_2672	CYTH domain-containing protein	22.0823	-
	Q839P2	EF_0120	Cob_adeno_trans domain-containing protein	22.1008	-
	Q82YN0	PrgC	Surface protein PrgC	22.0652	-
	Q834A2	EF_1769	PTS system, IIB component, putative	21.5555	-
	Q838L8	EF_0426	Gluconate 5-dehydrogenase, putative	21.5227	-
	Q833V8	EF_1817	Serine protease	21.4497	-
	Q82ZY5	EF_2912	Sensor histidine kinase	21.4487	-
	Q820B0	EF_1139	Glutamine amidotransferase, class I	21.4687	-
	Q82YV0	rnpA	Ribonuclease P protein component	21.345	-
	Q820U6	EF_1683	Lipase/Acylhydrolase, putative	21.3326	-
	Q82Z87	EF_3183	Cell wall surface anchor family protein, putative	21.3159	-
	Q836G8	lipL	Lipoyl-[GcvH]:protein N-lipoyltransferase	21.2247	-
	Q835S0	EF_1305	Heme chaperone HemW	21.0585	-
	Q82ZQ9	EF_2989	Coenzyme A disulfide reductase	20.9468	-
	Q838M9	EF_0411	PTS system mannitol-specific EIICB component	20.9071	-
	Q839H7	EF_0192	Ferrichrome ABC transporter, permease protein	20.8246	-
	Q839J0	cdd	Cytidine deaminase	24.0521	-
	Q839R1	EF_0097	Regulatory protein pfoR, putative	20.5796	-
	Q830R7	recX	Regulatory protein RecX	20.5308	-
	Q833S6	panC	Pantothenate synthetase	20.4767	-
	Q82Z52	EF_3223	HTH cro/C1-type domain-containing protein	20.4765	-
	Q830W7	EF_2651	Spermidine/putrescine ABC transporter, permease protein	20.2594	-
	Q82ZN5	sstT	Serine/threonine transporter SstT	20.253	-
	P36920	ebsA	Protein EbsA	20.2347	-
	Q837Q4	EF_0779	Glycerophosphoryl diester phosphodiesterase family protein	20.194	-
	P59625	arcC2	Carbamate kinase 2	21.4687	-
	Q831M9	EF_2473	[Ribosomal protein S18]-alanine N-acetyltransferase	20.0565	-
	Q836N7	galR	Galactose operon repressor galR	19.9971	-
	Q835U9	EF_1273	Ribosomal protein L7A family	19.9294	-
	Q831P7	EF_2453	UPF0298 protein EF_2453	19.8419	-
	Q837I9	EF_0850	mRNA interferase	19.8409	-
	Q82Z21	EF_3258	NusG_II domain-containing protein	19.8067	-
	Q82Z57	EF_3217	Helicase, putative	19.7788	-
	Q831Y1	EF_2364	Xanthine permease	19.6206	-
	Q831V6	EF_2391	NifU family protein	19.5994	-
	Q833Y8	purQ	Phosphoribosylformylglycinamidine synthase subunit PurQ	19.3871	-
	Q832K9	EF_2217	Alpha-1,2-mannosidase, putative	19.3196	-
	Q82ZS2	EF_2976	Pyridoxal phosphate-dependent enzyme, putative	19.3051	-
	H7C708	EF_0590	Polysaccharide deacetylase family protein	19.0531	-
	Q834R1	queG	Epoxyqueuosine reductase	18.9085	-
	Q838H3	feoB	Ferrous iron transport protein B	18.7664	-
	H7C701	kdpA	Potassium-transporting ATPase potassium-binding subunit	18.5154	-
	Q837U3	EF_0737	Amidase, putative	18.519	-
	Q837Y1	EF_0694	PTS system, fructose-specific family, IIBC components	18.4782	-
	Q833H9	dtd	D-aminoacyl-tRNA deacylase	18.4681	-
	Q82YN7	traC-2	TraC protein	18.284	-
Planktonic cell only	Q830X6	EF_2642	Glycine betaine/L-proline ABC transporter, glycine betaine/L-proline-binding/permease protein	-	24.6313
	Q838J7	menC	o-succinylbenzoate synthase	-	23.4481
	H7C6W4	EF_0578	Helix-turn-helix protein, iron-dependent repressor family	-	23.1428
	Q833N4	EF_1910	ArAE_1_C domain-containing protein	-	22.5276
	Q835U2	EF_1280	DNA replication protein, putative	-	22.1338
	Q830X2	EF_2646	Glycerate kinase, putative	-	21.9737
	Q830R4	EF_2708	Membran protein, putative	-	21.7348
	Q833Y9	PurL	Phosphoribosylformylglycinamidine synthase subunit PurL	-	21.5816
	Q838D8	EF_0631	Cardiolipin synthase	-	21.4439
	Q82ZP6	EF_3004	Sulfate transporter family/STAS domain protein	-	21.4243
	Q836F5	EF_1159	PTS system, cellobiose-specific IIB component	-	21.052
	Q837S6	EF_0755	DUF3324 domain-containing protein	-	20.8203
	Q834E4	EF_1711	Carbonic anhydrase, putative	-	20.817
	Q82Z11	folK	2-amino-4-hydroxy-6-hydroxymethyldihydropteridine diphosphokinase	-	20.7623
	Q835A4	EF_1473	Peptidase_M23 domain-containing protein	-	20.7363
	Q831A0	atpE	ATP synthase subunit c	-	20.7124
	Q831E1	EF_2570	Aldehyde oxidoreductase, putative	-	20.6343
	Q82ZY4	EF_2913	DUF2154 domain-containing protein	-	20.6013
	Q833L8	glpF	Glycerol uptake facilitator protein	-	20.5057
	Q834C9	EF_1737	DUF1801 domain-containing protein	-	20.817
	Q82Z31	EF_3184	WxL domain-containing protein	-	20.464
	Q834L5	EF_1633	Response regulator	-	20.3388
	Q832L2	EF_2214	Glyoxylase family protein	-	20.1556
	Q82ZJ5	MreD	Rod shape-determining protein MreD	-	19.9503
	Q835L8	EF_1359	Phosphoenolpyruvate--glycerone phosphotransferase	-	19.7588
	P0A0C2	aacA-aphD	Bifunctional AAC/APH	-	19.6809
	Q830C9	EF_2859	Probable tautomerase EF_2859	-	19.6443
	Q82ZU9	EF_2948	DNA primase domain protein	-	19.4985
	Q833Z8	EF_1773	Short chain dehydrogenase	-	19.3369
	Q834Y0	EF_1497	V-type ATPase, subunit G	-	19.3009
	Q836F9	EF_1154	DNA replication protein DnaD, putative	-	19.3169
	Q833H5	EF_1978	Putative 3-methyladenine DNA glycosylase	-	19.1091
	Q832M1	EF_2205	bPH_1 domain-containing protein	-	19.0591
	Q834I8	EF_1664	DUF218 domain-containing protein	-	18.9217
	Q837N9	EF_0795	Radical SAM core domain-containing protein	-	18.9131
	Q836M3	EF_1088	DSBA domain-containing protein	-	18.7154
	Q838I9	EF_0458	Phosphosugar-binding transcriptional regulator, putative	-	18.6259
	Q833J1	tcpF	NAD(+) hydrolase TcpF	-	18.6149
	Q82YI2	prgN	Replication control protein PrgN	-	18.5849
	Q82Z75	lytS	Sensor protein LytS	-	18.1502
	Q834P5	katA	Catalase	-	17.9218
	Q834P4	phrB	Deoxyribodipyrimidine photolyase	-	17.7129
