# Supplementary material for: Comparative proteomics analysis of biofilms and planktonic cells of Enterococcus faecalis and Staphylococcus lugdunensis with contrasting biofilm-forming ability
Source: PLoS One. 2024 May 29;19(5):e0298283. doi: 10.1371/journal.pone.0298283 (PMC11135667; doi:10.1371/journal.pone.0298283)
Supplement: S2 Table — (XLSX) [file pone.0298283.s005.xlsx]

## Sheet: S2 Table. 
	Accession	Gene name	Description	Abundunace [Log2 value]
				in Biofilm	in Planktonic cell
Biofilm & Planktonic cell	A0A292DIE8	EQ812_06280	Cold shock protein CspA	25.2234	22.3394
	A0A133Q308	EQ812_07575	Tautomerase	23.6484	21.0001
	A0A292DIK1	metE	5-methyltetrahydropteroyltriglutamate--homocysteine S-methyltransferase	23.5673	21.2899
	A0A4Q9WCW5	tkt	Transketolase	24.435	22.1617
	A0A133Q357	dapB	4-hydroxy-tetrahydrodipicolinate reductase	26.0168	23.7944
	A0A292DJ14	budA	Alpha-acetolactate decarboxylase	25.9598	23.8728
	A0A4Q9WED6	EQ812_01705	DUF2188 domain-containing protein	25.966	23.907
	A0A4Q9WB32	EQ812_01820	YSIRK signal domain/LPXTG anchor domain surface protein	22.8778	21.1105
	A0A4Q9W829	EQ812_12000	TatD family deoxyribonuclease	25.0315	23.104
	A0A4Q9W019	EQ812_14855	AAA family ATPase (Fragment)	22.6819	21.0168
	A0A4Q9WC15	HMPREF3225_00668	Nitric oxide dioxygenase	25.1075	23.2708
	A0A292DJX9	EQ812_00550	ATP-dependent Clp protease ATP-binding subunit	31.3482	29.347
	A0A4Q9VYG7	EQ812_14815	Class I fructose-bisphosphate aldolase (Fragment)	24.5725	23.0445
	A0A292DFJ0	adhP	Alcohol dehydrogenase	31.7557	29.8236
	A0A133Q5K0	HMPREF3225_01325	Putative antiholin-like protein LrgA	24.1499	22.6823
	A0A133Q2K6	HMPREF3225_02053	UPF0173 metal-dependent hydrolase HMPREF3225_02053	24.5737	23.0816
	A0A133Q5I2	lrgB	Antiholin-like protein LrgB	26.1362	24.5558
	A0A133QCK5	HMPREF3225_00005	YceI-like domain protein	28.7578	27.0377
	A0A133Q867	HMPREF3225_00918	N-acetylmuramoyl-L-alanine amidase	27.1399	25.5614
	A0A133Q7U8	EQ812_10475	LacI family transcriptional regulator	22.6642	21.4271
	A0A4Q9W863	hemC	Porphobilinogen deaminase	24.7878	23.4375
	A0A133Q0U2	EQ812_08620	Coproheme decarboxylase	28.6973	27.1448
	A0A4Q9W5W6	EQ812_11740	UPF0340 protein EQ812_11740	23.5283	22.2869
	A0A133Q8K7	EQ812_04300	Organic hydroperoxide resistance protein	26.4758	25.1517
	A0A133QCG0	EQ812_06410	Immunodominant antigen B family protein	30.3273	28.8188
	A0A133Q280	ybeY	Endoribonuclease YbeY	25.9912	24.7153
	A0A292DHV0	EQ812_06685	Glycine cleavage system protein H	26.122	24.8516
	A0A133Q3R2	EQ812_07355	Response regulator receiver domain protein	29.0664	27.6651
	A0A4Q9W025	EQ812_13855	NADH-dependent flavin oxidoreductase (Fragment)	25.0673	23.8618
	A0A133Q475	rex	Redox-sensing transcriptional repressor Rex	26.4399	25.1954
	A0A133Q293	hrcA	Heat-inducible transcription repressor HrcA	23.5441	22.4746
	A0A4Q9WAD8	EQ812_08560	Flavin-dependent monooxygenase	23.2652	22.2161
	A0A292DJ87	EQ812_00920	Efem/EfeO family lipoprotein	23.7983	22.7332
	A0A133QCF3	HMPREF3225_00077	FAD binding domain protein	25.0525	23.9368
	A0A4Q9W948	trxA	Thioredoxin	24.4256	23.3426
	A0A133Q1E5	HMPREF3225_02144	Sodium-dependent dicarboxylate transporter SdcS	23.693	22.6715
	A0A133Q9K7	EQ812_03210	Phosphocarrier protein HPr	29.5594	28.286
	A0A133Q888	EQ812_04635	DegV family protein	27.0949	25.9345
	A0A4Q9WEA2	nagA	N-acetylglucosamine-6-phosphate deacetylase	26.1741	25.0666
	A0A133Q521	HMPREF3225_00177	Mannose-6-phosphate isomerase	25.804	24.721
	A0A4Q9WDM8	EQ812_01045	Oleate hydratase	26.8855	25.7573
	A0A292DI36	EQ812_06530	Thiamine pyrophosphate-dependent dehydrogenase E1 component subunit alpha	29.1124	27.8914
	A0A4Q9WCZ9	adk	Adenylate kinase	25.0728	24.0243
	A0A292DK74	EQ812_00080	Alkaline shock protein 23	31.5738	30.2595
	A0A4Q9WCX7	EQ812_06090	Monooxygenase	22.6341	21.6943
	A0A4Q9WBK3	EQ812_06895	LLM class flavin-dependent oxidoreductase	27.4489	26.3275
	A0A133Q2K1	HMPREF3225_02054	Putative Xaa-Pro dipeptidase	28.5522	27.392
	A0A133QCB3	pflA	Pyruvate formate-lyase-activating enzyme	24.0703	23.1035
	A0A133Q3K5	EQ812_07500	BCCT family transporter	24.8788	23.8877
	A0A4Q9WE52	EQ812_01165	General stress protein	26.8339	25.7708
	A0A4Q9WAB8	EQ812_08460	Amino acid permease	24.5093	23.5402
	A0A133Q9Y6	rpoZ	DNA-directed RNA polymerase subunit omega	24.6432	23.6729
	A0A133Q6G3	EQ812_09050	LysR family transcriptional regulator	23.9329	23.0222
	A0A4Q9WDH2	tpiA	Triosephosphate isomerase	30.6578	29.5039
	A0A292DJ65	EQ812_01430	MFS transporter	22.3393	21.4987
	A0A292DH29	EQ812_05245	DUF951 domain-containing protein	23.952	23.051
	D3QFZ3	scdA	Iron-sulfur cluster repair protein ScdA	26.322	25.3382
	A0A133Q6F6	HMPREF3225_01165	Acetolactate synthase	29.6533	28.548
	A0A133Q8C4	HMPREF3225_01111	Ser/Thr phosphatase family protein	24.6122	23.7
	A0A133Q763	EQ812_09870	Glucosamine-6-phosphate isomerase	29.5756	28.4824
	A0A292DJ49	EQ812_06275	Diacetyl reductase [(S)-acetoin forming]	31.2061	30.0614
	A0A292DFM0	hxlA	3-hexulose-6-phosphate synthase	28.2021	27.1683
	A0A133Q0B3	HMPREF3225_02278	Secretory antigen SsaA	25.9978	25.079
	A0A133QB53	map	Methionine aminopeptidase	28.1901	27.199
	A0A133QA00	acpP	Acyl carrier protein	27.3983	26.4385
	A0A4Q9WDZ7	pgi	Glucose-6-phosphate isomerase	24.5829	23.7437
	A0A133Q2K2	rpmI	50S ribosomal protein L35	26.6385	25.7352
	A0A133Q8P6	spxA	Global transcriptional regulator Spx	23.8105	23.0032
	A0A133Q9S6	EQ812_02885	Uncharacterized N-acetyltransferase EQ812_02885	27.8577	26.9138
	A0A133Q3M7	rbfA	Ribosome-binding factor A	25.6315	24.7785
	A0A133QBJ4	deoD	Purine nucleoside phosphorylase DeoD-type	27.0166	26.1194
	A0A133Q466	groES	Co-chaperonin GroES	27.6601	26.7425
	A0A2Z2FXT7	EQ812_03155	Alpha-ketoacid dehydrogenase subunit beta	30.6974	29.68
	A0A292DII9	fda	Fructose-bisphosphate aldolase class 1	33.3054	32.2042
	A0A133Q9V9	mraZ	Transcriptional regulator MraZ	26.5964	25.7173
	A0A292DGJ7	EQ812_08470	Alanine dehydrogenase	30.8447	29.8253
	A0A133Q607	HMPREF3225_01248	D-lactate dehydrogenase	29.4322	28.4817
	A0A292DHB4	yaaA	S4 domain-containing protein YaaA	23.6142	22.8536
	A0A4Q9WEP4	EQ812_02380	Probable succinyl-diaminopimelate desuccinylase	25.0863	24.2786
	A0A133Q859	HMPREF3225_00890	Carboxylesterase	31.2512	30.2468
	A0A4Q9WBV2	pepV	Dipeptidase PepV	25.0512	24.2501
	A0A133Q339	HMPREF3225_01765	Signal transduction histidine-protein kinase ArlS	26.274	25.4364
	A0A4V2KVS4	EQ812_03150	Dihydrolipoamide acetyltransferase component of pyruvate dehydrogenase complex	29.9765	29.0304
	A0A133QBP9	deoB	Phosphopentomutase	28.7084	27.8208
	A0A133Q503	nanA	N-acetylneuraminate lyase	26.2104	25.4
	A0A4Q9WDA2	EQ812_06840	Lactonase drp35	23.7558	23.0223
	A0A133Q7E6	rplI	50S ribosomal protein L9	28.7944	27.9064
	A0A4V2KW13	EQ812_02330	Amidohydrolase	25.1685	24.3992
	A0A133QAE6	EQ812_00925	Acryloyl-CoA reductase	26.5981	25.7899
	A0A133QAZ0	HMPREF3225_00346	Putative NADH peroxidase	30.2049	29.2931
	A0A133Q2T8	scpA	Segregation and condensation protein A	20.1633	19.5593
	A0A4Q9WC71	EQ812_03585	GTP pyrophosphokinase family protein	26.1982	25.4162
	A0A133Q2K8	EQ812_09310	Universal stress protein	33.6725	32.6781
	A0A133Q270	EQ812_11260	Superoxide dismutase	30.3757	29.4888
	A0A133QAZ6	EQ812_09525	YtxH domain-containing protein	27.14	26.3669
	A0A4Q9WBE6	EQ812_06500	NADH-dependent flavin oxidoreductase	29.9966	29.143
	A0A133Q2S8	HMPREF3225_01848	LysM domain protein	27.1102	26.3529
	A0A4Q9WD84	EQ812_00830	MarR family transcriptional regulator	24.8091	24.1187
	A0A133Q4Q5	rplX	50S ribosomal protein L24	28.4856	27.7039
	A0A133Q3R5	HMPREF3225_01664	Thiamine_BP domain-containing protein	25.9037	25.2033
	A0A133Q5E1	EQ812_01185	DUF3139 domain-containing protein	25.0732	24.3979
	A0A4Q9WA73	EQ812_09385	HAD family hydrolase	23.6146	22.9788
	A0A4Q9WEL1	EQ812_02170	Fructosamine kinase family protein	26.8701	26.1471
	A0A133Q830	eno	Enolase	32.5581	31.6871
	A0A133Q642	phnD	Phosphate/phosphite/phosphonate ABC transporter substrate-binding protein	26.8076	26.0922
	A0A133Q000	HMPREF3225_02407	Pyrimidine nucleoside transport protein	23.0828	22.4669
	A0A133Q8V9	gcvH	Glycine cleavage system H protein	28.5351	27.7752
	A0A4Q9WD69	EQ812_07940	SDR family oxidoreductase	28.9143	28.1443
	A0A133QB07	HMPREF3225_00361	General stress protein 18	29.3299	28.5568
	A0A133Q791	HMPREF3225_01092	Dienelactone hydrolase domain protein	25.8369	25.1657
	A0A2Z2G255	EQ812_09245	Lipoteichoic acid synthase	26.2056	25.5264
	A0A4Q9WBF1	lpdA	Dihydrolipoyl dehydrogenase	26.1852	25.5134
	A0A292DEE5	EQ812_08140	Ferredoxin	23.7651	23.1556
	A0A133QC00	ldh	L-lactate dehydrogenase	30.4073	29.6312
	A0A292DJP6	amaP	Alkaline shock response membrane anchor protein AmaP	28.3846	27.6602
	A0A133Q0S5	EQ812_08725	DUF805 domain-containing protein	23.5744	22.9736
	A0A133Q519	HMPREF3225_01403	Dihydrolipoyl dehydrogenase family protein (Fragment)	23.3905	22.7951
	Q8VSW6	agrD	AgrD	22.592	22.0172
	A0A292DGN5	pflB	Formate acetyltransferase	33.6128	32.7586
	A0A4Q9W9Z1	frr	Ribosome-recycling factor	28.9801	28.2441
	A0A292DEF5	EQ812_08080	HU family DNA-binding protein	33.6661	32.8113
	A0A4Q9W7G2	hemB	Delta-aminolevulinic acid dehydratase	26.9343	26.2551
	A0A133QCB4	kdpB	Potassium-transporting ATPase ATP-binding subunit	25.4033	24.7638
	A0A4Q9W8W9	EQ812_10310	Nitric oxide synthase oxygenase	23.8142	23.2231
	A0A292DG40	EQ812_04775	Diacylglycerol kinase family lipid kinase	25.54	24.9118
	A0A133Q746	HMPREF3225_01103	HIT domain-containing protein	26.0261	25.3894
	A0A4Q9W9N7	EQ812_11315	Transcriptional regulator	29.8454	29.1179
	A0A133Q7C5	nnrD	ADP-dependent (S)-NAD(P)H-hydrate dehydratase	25.1685	24.5622
	A0A4Q9WAQ0	EQ812_05060	NADPH-dependent oxidoreductase	25.6863	25.0678
	A0A292DGK5	thrS	Threonine--tRNA ligase	30.8289	30.0884
	A0A4Q9WC83	EQ812_08240	M20/M25/M40 family metallo-hydrolase	25.0978	24.5005
	A0A292DJI0	EQ812_11550	Metallophosphoesterase	24.0089	23.4379
	A0A133Q7B8	purA	Adenylosuccinate synthetase	27.9506	27.2877
	A0A133Q8C0	EQ812_03780	S1 RNA binding domain protein	23.8951	23.3339
	A0A292DLC8	EQ812_10330	Cysteine hydrolase	23.8208	23.2651
	A0A133Q368	pepF	Oligoendopeptidase F	27.8792	27.2297
	A0A292DFW9	gpsB	Cell division regulator GpsB	27.293	26.6689
	A0A133Q641	EQ812_07160	GntR family transcriptional regulator	23.6399	23.1032
	A0A0N7B1F5	EQ812_11440	ComE operon protein 2	25.7691	25.1906
	A0A292DKY6	EQ812_11540	Cof-type HAD-IIB family hydrolase	27.1643	26.5669
	A0A4Q9WBP5	EQ812_09180	Mannitol-specific phosphotransferase enzyme IIA component	24.9692	24.4268
	A0A133Q3I2	rpmG	50S ribosomal protein L33	26.077	25.5172
	A0A133Q691	HMPREF3225_01289	Acetylornithine deacetylase	25.2312	24.6931
	A0A4Q9W8Y7	EQ812_10410	Aminotransferase class I/II-fold pyridoxal phosphate-dependent enzyme	28.6866	28.0756
	A0A4Q9WCW1	EQ812_09765	Signal transduction protein TRAP	21.0646	20.6225
	A0A4Q9W967	EQ812_01605	M42 family peptidase	26.6717	26.1141
	A0A133Q2U2	EQ812_08135	HTH_40 domain-containing protein	23.9112	23.4216
	A0A6C0SL86	katA	Catalase	27.7266	27.1618
	A0A133PZX8	pdxS	Pyridoxal 5'-phosphate synthase subunit PdxS	30.6763	30.0581
	A0A133PZL2	EQ812_11970	Putative endoribonuclease L-PSP	25.6606	25.1484
	A0A133QBE4	leuS	Leucine--tRNA ligase	27.9994	27.447
	A0A4Q9WB39	kdpA	Potassium-transporting ATPase potassium-binding subunit	23.9226	23.4536
	A0A292DI96	EQ812_02055	Copper chaperone	25.0217	24.5319
	A0A292DG01	trxB	Thioredoxin reductase	27.6925	27.1528
	A0A133Q9M4	ptsP	Phosphoenolpyruvate-protein phosphotransferase	29.7422	29.1683
	A0A133Q360	dapA	4-hydroxy-tetrahydrodipicolinate synthase	21.0255	20.6229
	A0A292DHZ0	EQ812_00435	N-acetyltransferase	24.1031	23.6416
	A0A133QB00	HMPREF3225_00355	Protein-tyrosine-phosphatase	24.5095	24.0409
	A0A4Q9WDR0	EQ812_01875	Gamma-glutamyltranspeptidase	25.1175	24.6373
	A0A4Q9WBF3	EQ812_04950	Pentapeptide repeat-containing protein	24.3773	23.9149
	A0A133Q4S6	HMPREF3225_01506	Molybdenum cofactor biosynthesis protein B	24.7082	24.2456
	A0A133QBZ0	EQ812_07350	Histidine kinase	26.8471	26.3444
	A0A133Q2C1	EQ812_10685	UPF0473 protein EQ812_10685	26.6248	26.1286
	A0A292DGZ4	EQ812_03535	Putative phosphoesterase EQ812_03535	30.6512	30.0815
	A0A4Q9WDN1	EQ812_00095	Zinc-type alcohol dehydrogenase-like protein	27.6828	27.169
	A0A133PZW8	gltX	Glutamate--tRNA ligase	29.8154	29.2621
	A0A133Q7X2	EQ812_05035	YflT domain-containing protein	29.698	29.1566
	A0A133Q8H8	dltC	D-alanyl carrier protein	27.1006	26.6095
	A0A133Q2A0	HMPREF3225_01952	Methyltransferase domain protein	26.8964	26.4133
	A0A292DJK0	coaW	Type II pantothenate kinase	25.4102	24.954
	A0A133Q0N1	HMPREF3225_02270	CDP-glycerol:poly(Glycerophosphate) glycerophosphotransferase	27.4212	26.9294
	A0A133Q817	acpS	Holo-[acyl-carrier-protein] synthase	21.145	20.7668
	A0A133QBL3	rpmE2	50S ribosomal protein L31 type B	28.0032	27.5051
	A0A292DEN3	thyA	Thymidylate synthase	27.5524	27.0629
	A0A4Q9WGS1	EQ812_05660	Alpha/beta hydrolase	25.0216	24.5783
	A0A4Q9WEM6	EQ812_02270	PadR family transcriptional regulator	25.2649	24.8246
	A0A133QBI9	EQ812_09545	Rhodanese-like domain-containing protein	27.0101	26.5436
	A0A133QB14	EQ812_10125	Aminopeptidase	26.8965	26.4347
	A0A133Q769	EQ812_09825	UPF0342 protein EQ812_09825	30.2798	29.7636
	A0A133Q271	HMPREF3225_01921	GTP cyclohydrolase 1 type 2 homolog	25.8424	25.4036
	A0A292DFV8	ftsY	Signal recognition particle receptor FtsY	26.6891	26.2359
	A0A4Q9WD42	EQ812_00575	CHAP domain-containing protein	28.5497	28.0652
	A0A292DJ60	EQ812_00645	Lactose phosphotransferase system repressor	26.9883	26.5348
	A0A133Q9Y5	pyrB	Aspartate carbamoyltransferase	25.4473	25.0246
	A0A133Q0S9	HMPREF3225_02238	Protein IolS	26.3904	25.9523
	A0A133Q880	pepT	Peptidase T	26.349	25.9121
	A0A133Q3I3	EQ812_07465	UPF0291 protein EQ812_07465	24.5135	24.1074
	A0A4Q9WDJ0	prfB	Peptide chain release factor 2	32.2052	31.6761
	A0A133Q2G1	apt	Adenine phosphoribosyltransferase	26.8836	26.442
	A0A133Q2C7	EQ812_10695	UPF0297 protein EQ812_10695	26.0591	25.6322
	A0A292DHH8	EQ812_06155	Neutral metalloprotease	33.1941	32.653
	A0A133QA42	tsf	Elongation factor Ts	31.5499	31.0431
	A0A133Q842	pgk	Phosphoglycerate kinase	32.1092	31.5951
	A0A133Q804	HMPREF3225_00881	Rhodanese domain-containing protein	24.1856	23.8031
	A0A133Q2J4	EQ812_10905	Uroporphyrinogen-III synthase	22.5146	22.1608
	A0A292DI13	EQ812_08480	Deoxynucleoside kinase	26.112	25.7029
	A0A4Q9W9M0	EQ812_08665	Aldo/keto reductase	29.6004	29.1459
	A0A4Q9W610	glyA	Serine hydroxymethyltransferase	26.1677	25.7693
	A0A292DGP3	cysS	Cysteine--tRNA ligase	28.8115	28.3756
	A0A4Q9W4U3	EQ812_12360	Aminotransferase class III-fold pyridoxal phosphate-dependent enzyme (Fragment)	26.605	26.2026
	A0A133Q324	EQ812_07650	Scaffold protein Nfu/NifU domain protein	24.6325	24.2655
	A0A292DF95	EQ812_02825	Pyridoxal phosphate homeostasis protein	26.2885	25.8997
	A0A133Q317	EQ812_07610	3-dehydro-L-gulonate-6-phosphate decarboxylase	25.4499	25.0756
	A0A4Q9WFF3	EQ812_01780	Ring-cleaving dioxygenase	23.5062	23.1627
	A0A133QAB2	EQ812_01170	DUF4889 domain-containing protein	27.1473	26.7555
	A0A133Q9W6	pyrF	Orotidine 5'-phosphate decarboxylase	25.4677	25.1004
	A0A4Q9WDC0	EQ812_05675	Epsilon family phenol-soluble modulin	27.7696	27.3697
	A0A4Q9WAA9	EQ812_10385	ABC transporter ATP-binding protein	27.6149	27.2175
	A0A133Q4N7	rpmD	50S ribosomal protein L30	28.6464	28.2373
	A0A4Q9WBX7	EQ812_03055	Pyruvate carboxylase	28.3586	27.9571
	A0A4Q9WC90	clpB	Chaperone protein ClpB	29.08	28.6703
	A0A292DH08	EQ812_03635	Class I SAM-dependent methyltransferase	22.3823	22.0809
	A0A133Q153	HMPREF3225_02166	Putative N-acetylmuramoyl-L-alanine amidase Sle1	25.8375	25.493
	A0A133Q294	rpsT	30S ribosomal protein S20	27.8111	27.4445
	A0A133QB01	fni	Isopentenyl-diphosphate delta-isomerase	24.1251	23.8085
	A0A133QAX3	pdhA	Pyruvate dehydrogenase E1 component subunit alpha	30.8321	30.4312
	A0A133Q7C2	dnaN	Beta sliding clamp	29.477	29.0938
	A0A133Q288	dnaK	Chaperone protein DnaK	32.2825	31.8658
	A0A133QBK7	EQ812_11685	Fructose-bisphosphate aldolase	31.6329	31.2293
	A0A4V2KVK6	EQ812_08680	HD domain-containing protein	26.094	25.7637
	A0A133Q8K3	EQ812_04245	ABC transporter substrate-binding protein	23.5161	23.2222
	A0A133Q4N5	infA	Translation initiation factor IF-1	27.0597	26.726
	A0A292DGV0	EQ812_04305	GNAT family N-acetyltransferase	22.4974	22.2202
	A0A133QB45	EQ812_10280	TrpR family protein YerC/YecD	23.5059	23.2182
	A0A133Q0R0	EQ812_08695	Cupin domain protein	22.7311	22.4623
	A0A4V6MZA5	EQ812_09035	Probable transcriptional regulatory protein EQ812_09035	29.9018	29.5527
	A0A292DE87	ruvA	Holliday junction ATP-dependent DNA helicase RuvA	23.9727	23.695
	A0A133QBE8	EQ812_10045	NADH-dependent peroxiredoxin	25.6531	25.3584
	A0A133Q8K6	HMPREF3225_00836	CHAP domain protein	24.5153	24.2356
	A0A4Q9W9D0	EQ812_09455	Maebl	28.9321	28.6082
	A0A4Q9WBL4	EQ812_06910	Amidase domain-containing protein	22.4008	22.1514
	A0A4Q9W6L0	EQ812_11700	Aldehyde dehydrogenase family protein	31.6038	31.2522
	A0A133Q4Q6	EQ812_00405	Guanine/hypoxanthine permease PbuG	21.3806	21.1444
	A0A133Q7T9	xpt	Xanthine phosphoribosyltransferase	26.9427	26.6509
	A0A4V2KW12	HMPREF3225_02303	Nucleotide sugar dehydrogenase	27.9882	27.6906
	A0A133Q8X3	qoxB	Quinol oxidase subunit 1	29.445	29.1419
	A0A133QBF3	lacG	6-phospho-beta-galactosidase	27.3552	27.0759
	A0A133QAN0	mqo	Probable malate:quinone oxidoreductase	27.2788	27.0011
	A0A133Q681	EQ812_02080	Probable transglycosylase IsaA	29.6545	29.3562
	A0A133PZX0	rplK	50S ribosomal protein L11	28.6632	28.3766
	A0A133Q229	argR	Arginine repressor	28.0452	27.7656
	A0A292DGV3	qoxA	Probable quinol oxidase subunit 2	30.4753	30.1798
	A0A4Q9WDH4	EQ812_04675	Glycerate kinase	23.2612	23.0359
	A0A133Q781	HMPREF3225_01077	YycH protein	23.867	23.6361
	A0A133PZX1	rplL	50S ribosomal protein L7/L12	30.1662	29.8761
	A0A133Q8G1	dltA	D-alanine--D-alanyl carrier protein ligase	28.8092	28.5331
	A0A133Q6I2	HMPREF3225_01171	Dihydroorotate dehydrogenase (quinone)	28.7394	28.4664
	A0A133Q3V9	HMPREF3225_01630	Nucleoid-associated protein HMPREF3225_01630	25.2326	24.9997
	A0A133Q2J5	EQ812_09290	Universal stress family protein	29.3914	29.1261
	A0A4Q9WBV5	polX	DNA polymerase beta	24.7919	24.5719
	A0A133QA44	rpmF	50S ribosomal protein L32	27.5735	27.3301
	A0A133QBZ6	kdpC	Potassium-transporting ATPase KdpC subunit	24.2128	23.9995
	A0A133PZM7	cysK	Cysteine synthase	30.5264	30.2603
	A0A133QA49	EQ812_03030	SCP-like extracellular protein	23.2158	23.0149
	A0A292DF34	EQ812_09510	Phosphotransferase	23.5382	23.3373
	A0A4Q9W9J4	EQ812_09350	GAF domain-containing protein	24.4662	24.2575
	A0A4Q9WA36	glnA	Glutamine synthetase	29.6614	29.4124
	A0A292DIJ3	EQ812_01600	DUF1307 domain-containing protein	26.6934	26.4693
	A0A292DF20	EQ812_09610	Autolysin	28.2006	27.9657
	A0A133PZM9	spoVG	Putative septation protein SpoVG	28.6858	28.4476
	A0A133QCE2	HMPREF3225_00073	Putative stage V sporulation protein K	23.7797	23.5824
	A0A133QCA4	HMPREF3225_00031	TspO/MBR family protein	21.5182	21.3401
	A0A133Q253	EQ812_11225	MTH1187 family thiamine-binding protein	28.5911	28.3551
	A0A133QAK7	ureE	Urease accessory protein UreE	23.6791	23.4883
	A0A133Q0F0	HMPREF3225_02321	Bacterial capsule synthesis protein	24.3242	24.1286
	A0A133Q241	accB	Biotin carboxyl carrier protein of acetyl-CoA carboxylase	23.4447	23.2572
	A0A133Q0T8	pta	Phosphate acetyltransferase	31.4929	31.2411
	A0A133Q6N3	HMPREF3225_01136	HTH-type transcriptional regulator	25.6512	25.4461
	A0A133Q9V4	ileS	Isoleucine--tRNA ligase	28.9983	28.7679
	A0A292DJY7	purB	Adenylosuccinate lyase	28.359	28.1352
	A0A133Q2H2	tig	Trigger factor	30.4295	30.19
	A0A292DFT9	EQ812_03975	Acid sugar phosphatase	28.0507	27.8339
	A0A4Q9W067	EQ812_14765	Malate dehydrogenase (quinone) (Fragment)	28.6798	28.4623
	A0A133Q8Q2	EQ812_04310	Histidine phosphatase family protein	24.0669	23.8847
	A0A4Q9W9N1	EQ812_10230	Diacylglycerol kinase	25.4808	25.2883
	A0A292DJZ2	EQ812_10200	Ferritin	28.8814	28.6646
	A0A292DGH9	thiD	Bifunctional hydroxymethylpyrimidine kinase/phosphomethylpyrimidine kinase	29.0476	28.8326
	A0A133Q1G5	queF	NADPH-dependent 7-cyano-7-deazaguanine reductase	23.31	23.1428
	A0A133Q3M5	rimP	Ribosome maturation factor RimP	23.5839	23.4152
	A0A133QCA6	EQ812_06230	Aldehyde reductase	26.1209	25.9359
	A0A133QC02	EQ812_05820	PTS mannose/fructose/sorbose transporter subunit IIB	27.6852	27.4895
	A0A133Q846	raiA	Ribosome hibernation promoting factor	29.8509	29.6401
	A0A133PZT6	tdcB	L-threonine dehydratase catabolic TdcB	31.3276	31.1066
	A0A4Q9WBA6	EQ812_06290	CocE/NonD family hydrolase	22.5499	22.3926
	A0A292DHE2	EQ812_08155	Response regulator transcription factor	26.2026	26.0199
	A0A133Q387	HMPREF3225_01818	Transglycosylase	30.6889	30.4769
	A0A292DII5	HMPREF3225_01777	Probable DNA-directed RNA polymerase subunit delta	27.9563	27.7638
	A0A292DFI5	grpE	Protein GrpE	27.689	27.4999
	A0A133Q864	hprK	HPr kinase/phosphorylase	23.8778	23.7151
	A0A133Q2C9	EQ812_10735	HTH-type transcriptional regulator CymR	28.9843	28.7907
	A0A133QAU6	HMPREF3225_00430	Aldose 1-epimerase	24.4925	24.3308
	A0A133Q4M9	rpoA	DNA-directed RNA polymerase subunit alpha	30.2302	30.0323
	A0A4Q9W2Y1	EQ812_12575	Citrate synthase (Fragment)	23.3129	23.1619
	A0A4Q9WF76	EQ812_04020	DUF21 domain-containing protein	23.458	23.3073
	A0A292DJ83	rpsS	30S ribosomal protein S19	29.1266	28.9494
	A0A4Q9WBS8	pyrC	Dihydroorotase	28.1952	28.024
	A0A292DGJ3	mdh	Malate dehydrogenase	29.3113	29.134
	A0A133Q2J8	tpx	Thiol peroxidase	28.6982	28.5258
	A0A133Q8P9	cdr	Coenzyme A disulfide reductase	22.8209	22.6843
	A0A4Q9WCN6	EQ812_04965	Alpha/beta fold hydrolase	25.0139	24.8654
	A0A133Q5J8	HMPREF3225_01330	2-dehydropantoate 2-reductase	27.9284	27.7643
	A0A292DJF1	EQ812_00610	Hydroxyacid dehydrogenase	30.3871	30.2165
	A0A4Q9WDZ1	acsA	Putative long chain fatty acid-CoA ligase VraA	27.4701	27.3164
	A0A133Q3B8	cmk	Cytidylate kinase	27.2292	27.0793
	A0A133QB65	HMPREF3225_00306	Periplasmic binding protein	27.7164	27.5674
	A0A292DLF6	gatC	Aspartyl/glutamyl-tRNA(Asn/Gln) amidotransferase subunit C	26.551	26.4102
	A0A292DIQ6	serS	Serine--tRNA ligase	33.1572	32.9818
	A0A4Q9WFS8	EQ812_02505	Glycosyltransferase WbuB	22.4421	22.3264
	A0A133QB62	EQ812_07510	Acyl-CoA thioesterase	21.6733	21.5626
	A0A133QA41	topA	DNA topoisomerase 1	28.3957	28.2532
	A0A2D0URX3	CMUSL25_25	Putative type I restriction enzyme methylase protein	23.3872	23.2715
	A0A133QA03	rpsP	30S ribosomal protein S16	29.8858	29.7387
	A0A133Q329	EQ812_07665	Dihydrofolate reductase	27.4525	27.319
	A0A133QBF2	EQ812_09635	Transaldolase	28.3983	28.2618
	A0A4Q9WF62	EQ812_01245	NAD(P)/FAD-dependent oxidoreductase	26.7152	26.5903
	A0A133Q144	EQ812_09040	Cupin domain-containing protein	20.0594	19.9689
	A0A133Q6A7	HMPREF3225_01213	Hydroxymethylglutaryl-CoA synthase	29.7343	29.6026
	A0A133QBF5	HMPREF3225_00278	Peptidase_S9 domain-containing protein	21.964	21.8668
	A0A133PZL9	EQ812_11915	RNA-binding protein S1	27.2812	27.1712
	A0A133Q333	HMPREF3225_01757	Putative glucose-specific phosphotransferase enzyme IIA component	30.0349	29.915
	A0A133QAE5	EQ812_00935	GCN5-related N-acetyltransferase	21.2412	21.1581
	A0A133QBJ0	HMPREF3225_00181	DNA protection during starvation protein 1	31.37	31.2486
	A0A133QAB9	HMPREF3225_00510	PTS system sucrose-specific IIBC component	23.7075	23.6165
	A0A133Q4D4	ccpA	Catabolite control protein A	29.3102	29.199
	A0A4Q9WAJ6	EQ812_09135	Deoxyribodipyrimidine photo-lyase	22.6049	22.5309
	A0A292DHQ3	EQ812_09085	Cytokinin riboside 5'-monophosphate phosphoribohydrolase	25.9431	25.8587
	A0A4V2KV93	EQ812_11135	Aminopeptidase P family protein	27.6006	27.5118
	A0A133Q097	HMPREF3225_02277	Anaerobic ribonucleoside-triphosphate reductase	27.4843	27.3963
	A0A4Q9WF35	ureG	Urease accessory protein UreG	26.2136	26.1301
	A0A133Q7Y0	EQ812_12225	Anti-sigma factor antagonist	26.0534	25.9726
	A0A133Q8L4	HMPREF3225_00847	CsbD-like protein	26.7408	26.6605
	A0A133PZL4	folK	2-amino-4-hydroxy-6-hydroxymethyldihydropteridine diphosphokinase	23.8098	23.74
	A0A4Q9WER2	EQ812_02485	UDP-N-acetylglucosamine 2-epimerase (Non-hydrolyzing)	26.8138	26.7356
	A0A4Q9WAZ6	thrB	Homoserine kinase	23.3906	23.3227
	A0A4V2KVZ7	EQ812_01230	Nitrate reductase (quinone)	22.4813	22.4162
	A0A133Q239	gcvT	Aminomethyltransferase	30.2273	30.1412
	A0A133Q953	prfC	Peptide chain release factor 3	26.0029	25.9365
	A0A133Q4N0	rpmJ	50S ribosomal protein L36	26.2269	26.1611
	A0A4Q9WEG1	azoR	FMN dependent NADH:quinone oxidoreductase	24.3869	24.3262
	A0A133PZN8	metG	Methionine--tRNA ligase	28.8966	28.8249
	A0A4Q9WBF6	EQ812_08225	Alpha-glucosidase	26.5851	26.5203
	A0A133QBM0	upp	Uracil phosphoribosyltransferase	29.9184	29.8505
	A0A133PZM0	rnmV	Ribonuclease M5	21.8282	21.7791
	A0A133Q2W3	rnz	Ribonuclease Z	24.476	24.4224
	A0A4Q9W4Q9	mobC	Plasmid mobilization relaxosome protein MobC	25.1831	25.1289
	A0A133Q3U6	dabB	Probable inorganic carbon transporter subunit DabB	22.2001	22.1543
	A0A292DGG8	EQ812_03710	FAA hydrolase family protein	31.39	31.3276
	A0A292DJR5	glmS	Glutamine--fructose-6-phosphate aminotransferase [isomerizing]	30.4004	30.3428
	A0A133Q4Z9	nagB	Glucosamine-6-phosphate deaminase	22.8119	22.7695
	A0A384ZL98	ftsZ	Cell division protein FtsZ (Fragment)	31.6311	31.5732
	A0A4Q9WAG3	argS	Arginine--tRNA ligase	28.5525	28.5009
	A0A133Q461	groL	Chaperonin GroEL	31.7201	31.6655
	A0A133Q7V4	ahpC	Alkyl hydroperoxide reductase C	31.9133	31.8591
	A0A133Q4P5	rplO	50S ribosomal protein L15	28.8974	28.8497
	A0A133Q4Q0	rpmC	50S ribosomal protein L29	29.2436	29.1979
	A0A133Q665	EQ812_05825	PTS sugar transporter subunit IIC	25.6042	25.5648
	A0A133Q810	HMPREF3225_00945	Alanine racemase	27.2961	27.2549
	A0A4Q9W955	valS	Valine--tRNA ligase	28.2005	28.1582
	A0A133Q2K5	pfkA	ATP-dependent 6-phosphofructokinase	28.7705	28.7312
	A0A292DK72	nadE	NH(3)-dependent NAD(+) synthetase	28.7296	28.6928
	A0A292DEE7	EQ812_08050	3-dehydroquinate synthase	26.2343	26.2011
	A0A133Q9X2	EQ812_02905	dITP/XTP pyrophosphatase	26.5238	26.4907
	A0A133Q882	rsbW	Serine-protein kinase RsbW	27.9257	27.8931
	A0A133Q0A7	cysI	Sulfite reductase [NADPH] hemoprotein beta-component	28.9404	28.9118
	A0A133Q2H4	infC	Translation initiation factor IF-3	27.8601	27.8326
	A0A4Q9W9J8	EQ812_10075	Metal-dependent hydrolase	24.6607	24.6376
	A0A133QBG1	HMPREF3225_00274	Glyoxal reductase	23.5818	23.5613
	A0A133Q9U7	sepF	Cell division protein SepF	26.8213	26.7982
	A0A133PZX6	pdxT	Pyridoxal 5'-phosphate synthase subunit PdxT	26.6361	26.6155
	A0A292DEH6	EQ812_09570	HTH-type transcriptional regulator rot	25.2827	25.264
	A0A133Q1D3	pfkB	Tagatose-6-phosphate kinase	26.7997	26.7803
	A0A133Q4S8	HMPREF3225_01495	Glyoxalase-like_dom domain-containing protein	23.1684	23.1521
	A0A292DKI1	rpiA	Ribose-5-phosphate isomerase A	25.6244	25.6066
	A0A133Q4N3	HMPREF3225_01455	Energy-coupling factor transporter ATP-binding protein EcfA2	23.1262	23.1162
	A0A133QB32	EQ812_10260	CamS family sex pheromone protein	26.6628	26.6513
	A0A133Q2H8	rplT	50S ribosomal protein L20	28.4228	28.4137
	A0A133Q267	nfo	Probable endonuclease 4	28.2089	28.205
	A0A292DGC9	EQ812_07105	YlxR family protein	24.9905	24.9912
	A0A133Q3M4	pnp	Polyribonucleotide nucleotidyltransferase	29.0621	29.0674
	A0A133Q0N6	EQ812_08835	Manganese ABC transporter substrate-binding lipoprotein	31.0834	31.0902
	A0A133Q2I3	HMPREF3225_02011	Protein FolC	25.9012	25.9073
	A0A133QBM8	atpA	ATP synthase subunit alpha	31.103	31.1108
	A0A133Q7V9	HMPREF3225_00961	Xanthine permease	20.5451	20.5507
	A0A4Q9WBH7	nanE	Putative N-acetylmannosamine-6-phosphate 2-epimerase	27.4442	27.452
	A0A133Q0V4	hxlB	6-phospho 3-hexuloisomerase	25.8091	25.8182
	A0A133Q2I7	gap	Glyceraldehyde-3-phosphate dehydrogenase	30.4035	30.4151
	A0A4Q9W0H8	EQ812_13610	Phosphoenolpyruvate synthase regulatory protein (Fragment)	24.6229	24.6323
	A0A133Q9T4	glmM	Phosphoglucosamine mutase	29.8204	29.8322
	A0A292DCL2	EQ812_09750	Coproporphyrinogen III oxidase	26.2408	26.2511
	A0A133PZL5	hpt	Hypoxanthine phosphoribosyltransferase	27.6794	27.6914
	A0A292DF84	pyk	Pyruvate kinase	31.8634	31.8802
	A0A133PZP7	rsmA	Ribosomal RNA small subunit methyltransferase A	24.7298	24.7432
	A0A133Q0X1	HMPREF3225_02268	N-acetylglucosaminylphosphatidylinositol deacetylase	24.7838	24.7973
	A0A4Q9W5V3	EQ812_11605	Pyrimidine-nucleoside phosphorylase	27.4173	27.4329
	A0A4Q9WAA4	EQ812_07735	VOC family protein	26.3597	26.3754
	A0A133PZV5	rplA	50S ribosomal protein L1	30.4756	30.4965
	A0A133QBF1	HMPREF3225_00264	NAD_binding_9 domain-containing protein	26.616	26.6356
	A0A133QB42	ligA	DNA ligase	27.1552	27.1769
	A0A133QBB9	EQ812_09460	DUF948 domain-containing protein	30.8292	30.8562
	A0A133Q2C8	alaS	Alanine--tRNA ligase	25.152	25.1769
	A0A133Q338	EQ812_07715	Response regulator ArlR	26.4264	26.455
	A0A133Q5Z7	EQ812_01485	Glycine betaine/carnitine/choline-binding protein	24.3948	24.4213
	A0A133Q326	msrA	Peptide methionine sulfoxide reductase MsrA	27.4876	27.5177
	A0A4V2KVT6	pgeF	Purine nucleoside phosphorylase	25.6689	25.6974
	A0A133Q6A1	slushC	Beta-class phenol-soluble modulin	31.6842	31.7196
	A0A4Q9W9N8	EQ812_08840	Metal ABC transporter permease	27.8189	27.8513
	A0A4Q9WCZ4	EQ812_06190	PTS glucose transporter subunit IICBA	28.7482	28.7818
	A0A4Q9WFY5	EQ812_00540	Ferrichrome ABC transporter substrate-binding protein	26.4387	26.4708
	A0A292DF71	rsmD	16S rRNA (Guanine(966)-N(2))-methyltransferase RsmD	25.5152	25.5464
	A0A133Q1C3	EQ812_09240	Allophanate hydrolase subunit 2	25.9935	26.0274
	A0A133Q8S2	purC	Phosphoribosylaminoimidazole-succinocarboxamide synthase	29.6592	29.698
	A0A133QBD3	dat	D-alanine aminotransferase	30.1884	30.2293
	A0A133QA29	codY	GTP-sensing transcriptional pleiotropic repressor CodY	30.4155	30.4627
	A0A133Q879	uvrB	UvrABC system protein B	27.9405	27.9879
	A0A292DEE6	rpsU	30S ribosomal protein S21	26.8531	26.905
	A0A133Q618	HMPREF3225_01283	Putative phosphoglucomutase	26.4753	26.5278
	A0A133Q245	lipM	Octanoyltransferase LipM	27.3928	27.4497
	A0A133Q7F0	dnaB	Replicative DNA helicase	26.8206	26.8773
	A0A292DED3	EQ812_08190	NUDIX hydrolase	26.8011	26.8617
	A0A133Q4S9	modA	Molybdate ABC transporter substrate-binding protein	30.9613	31.0316
	A0A292DJB7	EQ812_00740	CPBP family intramembrane metalloprotease	22.9261	22.9796
	A0A133Q9W9	EQ812_02735	3-demethylubiquinone-9 3-methyltransferase domain protein	24.1377	24.1979
	A0A133Q472	EQ812_10460	Accessory protein regulator protein A	28.508	28.5829
	A0A133Q9Z8	rpe	Ribulose-phosphate 3-epimerase	24.3973	24.4633
	A0A133Q232	recN	DNA repair protein RecN	27.3758	27.4515
	A0A133QAQ2	HMPREF3225_00406	Formate dehydrogenase	29.3388	29.4211
	A0A4Q9WBR7	coaBC	Coenzyme A biosynthesis bifunctional protein CoaBC	26.5033	26.5798
	A0A133Q2S5	HMPREF3225_00777	Pyridine nucleotide-disulfide oxidoreductase	27.3962	27.4784
	A0A133PZX3	EQ812_08275	Excinuclease ABC subunit B	24.5637	24.6398
	A0A133Q733	hemE	Uroporphyrinogen decarboxylase	24.3096	24.3854
	A0A133Q4T2	HMPREF3225_01504	Molybdopterin molybdenumtransferase	27.2704	27.3554
	A0A133PZX9	rlmB	Putative TrmH family tRNA/rRNA methyltransferase	28.1302	28.2183
	A0A133Q249	yycJ	MBL fold metallo-hydrolase	22.8912	22.9646
	A0A133Q865	clpP	ATP-dependent Clp protease proteolytic subunit	29.8215	29.9214
	A0A133Q0E1	HMPREF3225_02311	UDP-N-acetylglucosamine 2-epimerase	24.8628	24.9467
	A0A133Q4C3	aroF	3-deoxy-7-phosphoheptulonate synthase	29.0221	29.1216
	A0A133Q0R6	EQ812_08825	Na+/H+ antiporter subunit G	19.9457	20.0149
	A0A292DDZ4	mreC	Cell shape-determining protein MreC	25.7872	25.879
	A0A4Q9WC32	racE	Glutamate racemase	23.9655	24.0514
	A0A292DFE2	EQ812_03095	UPF0637 protein EQ812_03095	27.4724	27.5715
	A0A133Q8M5	mecA	Adapter protein MecA	22.3583	22.439
	A0A4V2KVK3	EQ812_08430	Ornithine cyclodeaminase family protein	23.3692	23.4537
	A0A133QBN6	atpF	ATP synthase subunit b	27.8617	27.9635
	A0A4Q9WE13	gntK	Gluconokinase	25.4933	25.5867
	A0A133Q8M7	EQ812_04290	Nitroreductase	24.2968	24.3878
	A0A292DH09	guaA	GMP synthase [glutamine-hydrolyzing]	29.9101	30.0253
	A0A133PZN1	HMPREF3225_02415	Dihydropteroate synthase	26.4504	26.5525
	A0A133QCS8	HMPREF3225_00010	Putative indolepyruvate decarboxylase	30.8228	30.9419
	A0A133Q015	EQ812_06825	PTS sugar transporter subunit IIB	24.0463	24.1434
	A0A133Q6L9	HMPREF3225_01137	Betaine-aldehyde dehydrogenase	26.3056	26.4139
	A0A133Q9Z3	EQ812_02600	UPF0122 protein EQ812_02600	22.4737	22.5673
	A0A133Q3V3	HMPREF3225_01624	PTS system trehalose-specific IIBC component	24.5708	24.6738
	A0A133Q8C1	argG	Argininosuccinate synthase	24.14	24.2446
	A0A133Q4C1	ppaC	Probable manganese-dependent inorganic pyrophosphatase	30.9412	31.0775
	A0A292DI41	EQ812_00635	LytR family transcriptional regulator	27.0906	27.2103
	A0A133Q2A6	nadD	Probable nicotinate-nucleotide adenylyltransferase	21.8386	21.9352
	A0A133Q214	EQ812_11070	2-oxoisovalerate dehydrogenase subunit alpha	26.4587	26.5779
	A0A133QBN9	tenA	Aminopyrimidine aminohydrolase	21.7855	21.8837
	A0A133Q854	EQ812_04520	DUF4887 domain-containing protein	21.9333	22.0333
	A0A4Q9WCE0	EQ812_04000	Bifunctional metallophosphatase/5'-nucleotidase	24.133	24.2433
	A0A133Q8V3	purE	N5-carboxyaminoimidazole ribonucleotide mutase	27.2579	27.3849
	A0A4Q9W6F9	mfd	Transcription-repair-coupling factor	25.9309	26.0523
	A0A133Q3L4	infB	Translation initiation factor IF-2	30.3822	30.5261
	A0A133Q8X7	purM	Phosphoribosylformylglycinamidine cyclo-ligase	26.881	27.0117
	A0A133QAE0	pheT	Phenylalanine--tRNA ligase beta subunit	28.6445	28.7844
	A0A4Q9W995	hemH	Coproporphyrin III ferrochelatase	23.1252	23.2404
	A0A133Q657	sdaAA	L-serine dehydratase	27.9291	28.0735
	A0A4Q9WB23	EQ812_05835	PTS fructose transporter subunit IIA	24.3049	24.4329
	A0A133Q265	EQ812_11255	Penicillin-binding protein 2	26.4962	26.636
	A0A133PZU5	tuf	Elongation factor Tu	34.8491	35.034
	A0A292DDM9	EQ812_09430	Acetoin utilization protein AcuC	23.035	23.1587
	A0A292DI87	rplC	50S ribosomal protein L3	28.6256	28.7814
	A0A133Q9Y9	EQ812_02650	DAK2 domain fusion protein YloV	29.2064	29.3693
	A0A292DCS9	ezrA	Septation ring formation regulator EzrA	30.4843	30.6546
	A0A4V2KVP6	dnaX	DNA polymerase III subunit gamma/tau	27.4553	27.6087
	A0A133Q3S3	HMPREF3225_01674	Glycerol-3-phosphate dehydrogenase	30.9439	31.119
	A0A133PZW9	rpoB	DNA-directed RNA polymerase subunit beta	31.3685	31.5501
	A0A4Q9W9A3	yhaM	3'-5' exoribonuclease YhaM	26.9843	27.1414
	A0A133Q5K9	HMPREF3225_01340	Peptidase_C39_2 domain-containing protein	19.9644	20.0815
	A0A292DHZ6	psuG	Pseudouridine-5'-phosphate glycosidase	28.3273	28.4936
	A0A133Q0W6	EQ812_08535	DUF1806 family protein	23.2879	23.4268
	A0A292DI61	EQ812_08995	Putative hemin import ATP-binding protein HrtA	23.3131	23.4524
	A0A4Q9W5Q9	lysS	Lysine--tRNA ligase	30.4917	30.6755
	A0A133QBI8	deoC	Deoxyribose-phosphate aldolase	28.5809	28.7538
	A0A133Q7V7	EQ812_05080	NDxxF motif lipoprotein	24.4706	24.6187
	A0A292DII6	EQ812_01825	NAD(P)H-dependent oxidoreductase	27.1126	27.2787
	A0A133Q8W5	EQ812_03350	Cell envelope-like function transcriptional attenuator common domain protein	25.8766	26.0354
	A0A133PZQ9	rsmI	Ribosomal RNA small subunit methyltransferase I	23.0474	23.1891
	A0A133Q9X4	carB	Carbamoyl-phosphate synthase large chain	29.5187	29.7003
	A0A133Q182	EQ812_08900	D-alanyl-D-alanine carboxypeptidase	24.4294	24.5845
	A0A133QAX4	potA	Spermidine/putrescine import ATP-binding protein PotA	28.0997	28.2791
	A0A4Q9WDG5	EQ812_07890	Aminoacyltransferase FemA	25.7401	25.9044
	A0A4Q9W8Z6	EQ812_10470	Sucrose-6-phosphate hydrolase	25.7048	25.8696
	A0A133Q2V1	EQ812_08185	Ferric uptake regulation protein	26.8734	27.046
	A0A133Q7B9	mnmG	tRNA uridine 5-carboxymethylaminomethyl modification enzyme MnmG	26.7953	26.9679
	A0A133QBM9	atpG	ATP synthase gamma chain	27.7413	27.9205
	A0A4Q9WCL7	priA	Primosomal protein N'	22.8097	22.9585
	A0A133QA27	pyrH	Uridylate kinase	28.172	28.3561
	A0A133PZW5	EQ812_08325	NYN domain-containing protein	23.6928	23.8484
	A0A133Q8F0	EQ812_03770	Glutamate dehydrogenase	30.1384	30.3372
	A0A133Q6D8	EQ812_01925	Putative pyruvate oxidase	28.484	28.6723
	A0A4Q9W838	EQ812_12050	Lysine decarboxylase	21.9542	22.102
	A0A133Q9Z4	fabG	3-oxoacyl-[acyl-carrier-protein] reductase	29.4229	29.6209
	A0A133Q354	HMPREF3225_01789	Conserved virulence factor B	27.1402	27.3229
	A0A133Q3K9	nusA	Transcription termination/antitermination protein NusA	28.8637	29.0605
	A0A133Q8Q5	fabF	3-oxoacyl-[acyl-carrier-protein] synthase 2	29.0272	29.2266
	A0A4Q9WC17	asd	Aspartate-semialdehyde dehydrogenase	26.9466	27.1324
	A0A133Q223	HMPREF3225_01877	2-oxoisovalerate dehydrogenase subunit beta	26.8711	27.0574
	A0A292DK05	ilvC	Ketol-acid reductoisomerase (NADP(+))	19.7111	19.8488
	A0A4Q9W945	murC	UDP-N-acetylmuramate--L-alanine ligase	28.1557	28.3583
	A0A133Q394	HMPREF3225_02424	MazG nucleotide pyrophosphohydrolase domain protein	21.4404	21.5986
	A0A133Q878	uvrA	UvrABC system protein A	27.8244	28.0314
	A0A292DDU0	EQ812_09280	Bifunctional oligoribonuclease/PAP phosphatase NrnA	26.0099	26.2038
	A0A133Q7N7	ychF	Ribosome-binding ATPase YchF	29.2789	29.4974
	A0A4Q9WD70	aroC	Chorismate synthase	26.5185	26.7175
	A0A133QBL8	lacA	Galactose-6-phosphate isomerase subunit LacB	21.9404	22.106
	A0A133Q9T7	sdhB	Succinate dehydrogenase iron-sulfur subunit	28.8282	29.0476
	A0A133PZW7	HMPREF3225_02403	ATP-dependent Clp protease ATP-binding subunit ClpC	30.9065	31.1427
	A0A4Q9WC28	EQ812_06105	AAA family ATPase	25.7932	25.9906
	A0A133PZZ3	EQ812_08270	Transcriptional regulator CtsR	25.2323	25.429
	A0A292DIK4	atpH	ATP synthase subunit delta	28.0899	28.3095
	A0A133Q2H3	rpmA	50S ribosomal protein L27	27.5101	27.7254
	A0A292DE51	trmR	tRNA 5-hydroxyuridine methyltransferase	25.6262	25.8306
	A0A292DDP5	EQ812_09745	Serine hydrolase family protein	23.7582	23.9483
	A0A133PZX4	EQ812_08455	Branched-chain-amino-acid aminotransferase	30.2239	30.4708
	A0A133Q3E0	HMPREF3225_01843	Putative ribosomal protein S1	31.5504	31.8124
	A0A292DEZ2	EQ812_07215	TIGR00282 family metallophosphoesterase	26.3324	26.5516
	A0A4Q9WFC7	ppx	Exopolyphosphatase	25.8755	26.0915
	A0A133Q256	efp	Elongation factor P	30.0783	30.3297
	A0A133Q7Z4	EQ812_12220	Putative phosphoserine phosphatase RsbU	28.4107	28.6509
	A0A4Q9W7P8	coaE	Dephospho-CoA kinase	26.9579	27.1866
	A0A133QBQ0	HMPREF3225_00237	tRNA binding domain protein	26.4192	26.6452
	A0A133Q7Z8	tyrS	Tyrosine--tRNA ligase	28.7483	28.9946
	A0A4Q9WDQ5	gyrA	DNA gyrase subunit A	28.5719	28.819
	A0A292DKF2	EQ812_02860	PASTA domain-containing protein	25.9744	26.2008
	A0A4V2KVX1	EQ812_00100	NADP-dependent oxidoreductase	28.1443	28.3897
	A0A4Q9W835	aspS	Aspartate--tRNA ligase	28.7954	29.0467
	A0A292DKN3	rplE	50S ribosomal protein L5	31.3332	31.607
	A0A133QCA2	HMPREF3225_00029	Phytoene desaturase	23.7267	23.9352
	A0A292DDH1	bshA	N-acetyl-alpha-D-glucosaminyl L-malate synthase BshA	25.0657	25.2872
	A0A133Q7Z1	murF	UDP-N-acetylmuramoyl-tripeptide--D-alanyl-D-alanine ligase	28.3822	28.6333
	A0A4Q9W7D9	EQ812_10740	Replication-associated recombination protein A	25.2967	25.5206
	A0A133Q551	HMPREF3225_01400	Putative cystathionine beta-lyase PatB	25.7686	26.0007
	A0A133QA21	smc	Chromosome partition protein Smc	26.6395	26.8812
	A0A292DGY2	murE	UDP-N-acetylmuramoyl-L-alanyl-D-glutamate--L-lysine ligase	29.3745	29.6421
	A0A292DGS9	prs	Ribose-phosphate pyrophosphokinase	30.0159	30.2895
	A0A133Q7X7	sigB	RNA polymerase sigma factor	25.6742	25.9087
	A0A4Q9WAN4	EQ812_10465	Carbohydrate kinase	26.0427	26.2817
	A0A133Q3P5	ribF	Riboflavin biosynthesis protein	25.2494	25.4812
	A0A4Q9WDK2	EQ812_00885	Teichoic acid biosynthesis protein F	27.5769	27.8316
	A0A133Q0P8	HMPREF3225_02204	Putative Na+/H+ antiporter	23.6651	23.8844
	A0A133Q8N4	HMPREF3225_00830	Type VII secretion system protein EssC	29.185	29.456
	A0A133PZX2	mcsB	Protein-arginine kinase	26.5646	26.8115
	A0A133Q8U7	esaA	Type VII secretion system accessory factor EsaA	28.306	28.5691
	A0A133Q3I5	lexA	LexA repressor	25.3687	25.6046
	A0A133PZV7	rplJ	50S ribosomal protein L10	30.5782	30.8644
	A0A133Q2B3	greA	Transcription elongation factor GreA	26.4036	26.6532
	A0A133PZN0	tmk	Thymidylate kinase	25.5321	25.7736
	A0A292DEB7	zwf	Glucose-6-phosphate 1-dehydrogenase	28.2793	28.5469
	B5L7M5	HMPREF3225_00679	Bifunctional autolysin	28.1125	28.3785
	A0A4Q9WA89	EQ812_07635	Ribonuclease HI family protein	21.3157	21.518
	A0A4Q9WC79	def	Peptide deformylase	26.9159	27.1757
	A0A133QB41	gatB	Aspartyl/glutamyl-tRNA(Asn/Gln) amidotransferase subunit B	29.9905	30.2819
	A0A133QAC3	HMPREF3225_00444	Membrane-associated protein	25.5383	25.7875
	A0A133Q3H5	HMPREF3225_01701	Cof-like hydrolase	26.0115	26.2662
	A0A133Q453	EQ812_10360	DUF4097 domain-containing protein	22.9603	23.1856
	A0A133Q2H0	HMPREF3225_02029	Lysine-specific permease	22.476	22.6978
	A0A133Q8V8	HMPREF3225_00682	Aminotransferase	21.6484	21.8625
	A0A133QBM5	murA	UDP-N-acetylglucosamine 1-carboxyvinyltransferase	28.0806	28.3584
	A0A292DED1	EQ812_03090	Inositol monophosphatase family protein	26.3159	26.5767
	A0A133QAD6	HMPREF3225_00520	Glycerophosphodiester phosphodiesterase family protein	26.1162	26.3751
	A0A133Q0V0	ung	Uracil-DNA glycosylase	25.5294	25.7841
	A0A4Q9WAK9	EQ812_10315	Prephenate dehydratase	22.5708	22.7961
	A0A133Q8N6	sufB	Fe-S cluster assembly protein SufB	29.2224	29.516
	A0A133Q8S4	EQ812_03935	DUF1462 family protein	22.6794	22.9074
	A0A4Q9WAS6	ndk	Nucleoside diphosphate kinase	27.2728	27.5473
	A0A133Q3C7	aroA	3-phosphoshikimate 1-carboxyvinyltransferase	27.3924	27.6712
	A0A133Q9T0	HMPREF3225_00544	Phosphoesterase	26.2327	26.4998
	A0A292DGK6	pyrR	Bifunctional protein PyrR	26.3015	26.5696
	A0A133Q3P1	recA	Protein RecA	28.9693	29.2649
	A0A292DIP3	dnaA	Chromosomal replication initiator protein DnaA	27.6938	27.9767
	P55178	ORF 5	Hydrolase in agr operon (Fragment)	24.2062	24.4543
	A0A133Q4N8	rplF	50S ribosomal protein L6	30.3902	30.7022
	A0A133Q337	murG	UDP-N-acetylglucosamine--N-acetylmuramyl-(pentapeptide) pyrophosphoryl-undecaprenol N-acetylglucosamine transferase	28.8511	29.1479
	A0A133Q023	HMPREF3225_02332	NmrA family protein	25.2454	25.5074
	A0A133Q8W8	HMPREF3225_00686	Isochorismate synthase	26.3689	26.6427
	A0A292DFM4	cls	Cardiolipin synthase	23.7587	24.0064
	A0A133Q861	secA	Protein translocase subunit SecA	29.3205	29.6265
	A0A133QBG3	metK	S-adenosylmethionine synthase	28.349	28.6503
	A0A4V2KVC7	yhbY	Ribosome assembly RNA-binding protein YhbY	25.1103	25.3783
	A0A292DLG6	gatD	Lipid II isoglutaminyl synthase (glutamine-hydrolyzing) subunit GatD	26.6253	26.9099
	A0A133Q4Y9	EQ812_06670	Lipoate--protein ligase OS=Staphylococcus lugdunensis OX=28035 GN=EQ812_06670 PE=4 SV=1	24.5382	24.8006
	A0A4Q9W7K9	engB	Probable GTP-binding protein EngB	24.2531	24.513
	A0A292DGK9	EQ812_03920	Iron-sulfur cluster assembly accessory protein	23.629	23.8822
	A0A133QBL4	pyrG	CTP synthase	28.5572	28.8636
	A0A133Q2I1	nrdR	Transcriptional repressor NrdR	28.0906	28.3937
	A0A133PZK4	ftsH	ATP-dependent zinc metalloprotease FtsH	29.3444	29.6614
	A0A133Q343	HMPREF3225_01767	Dihydrolipoyllysine-residue succinyltransferase component of 2-oxoglutarate dehydrogenase complex	29.5284	29.8475
	A0A4Q9WCA0	EQ812_08670	FMN-dependent NADPH-azoreductase	26.145	26.4278
	A0A133QB89	cobB	NAD-dependent protein deacetylase	26.7249	27.0141
	A0A133Q1I3	murB	UDP-N-acetylenolpyruvoylglucosamine reductase	25.3458	25.6223
	A0A133Q9V3	divIB	Cell division protein DivIB	23.6655	23.9242
	A0A133Q9V6	zapA	Cell division protein ZapA	25.5535	25.8345
	A0A133Q1D6	EQ812_09185	HlyC/CorC family transporter	26.1083	26.3971
	A0A133PZP6	EQ812_11980	Putative 4-diphosphocytidyl-2-C-methyl-D-erythritol kinase	25.1	25.3779
	A0A133QB22	EQ812_10065	UPF0374 protein EQ812_10065	25.8243	26.111
	A0A133Q5V6	EQ812_01540	ATP-binding cassette domain-containing protein	26.2029	26.4952
	A0A133Q844	rnr	Ribonuclease R	24.6863	24.965
	A0A292DID4	sdaAB	L-serine deaminase	28.7183	29.0427
	A0A133Q771	HMPREF3225_01075	Transcriptional regulatory protein WalR	29.4223	29.7557
	A0A133Q2I0	HMPREF3225_02040	Alkaline phosphatase synthesis transcriptional regulatory protein PhoP	27.4841	27.7955
	A0A133PZK9	pth	Peptidyl-tRNA hydrolase	22.6876	22.9451
	A0A133Q1F8	EQ812_09105	HTH-type transcriptional regulator MgrA	31.1873	31.5442
	A0A133Q2J7	dnaI	Primosomal protein DnaI	27.2934	27.6063
	A0A133QA04	HMPREF3225_00600	Malonyl CoA-acyl carrier protein transacylase	27.4333	27.7487
	A0A133QAT4	HMPREF3225_00419	PTS system maltose-specific EIICB component	23.1571	23.4241
	A0A133Q6F8	HMPREF3225_01167	L-lactate permease	23.1772	23.445
	A0A133Q7R9	rpsR	30S ribosomal protein S18	26.2156	26.5199
	A0A133Q061	pcp	Pyrrolidone-carboxylate peptidase	29.1736	29.5126
	A0A4Q9WB99	EQ812_06235	Peptidase	22.5061	22.7681
	A0A133QB59	HMPREF3225_00318	Iron-sulfur cluster carrier protein	28.6223	28.9563
	A0A133Q3K3	plsY	Glycerol-3-phosphate acyltransferase	23.533	23.808
	A0A133Q9Y7	recG	ATP-dependent DNA helicase RecG	21.6356	21.8891
	A0A133Q330	EQ812_07695	Probable CtpA-like serine protease	25.1077	25.4046
	A0A133Q800	ddl	D-alanine--D-alanine ligase	30.1131	30.4725
	A0A133QAF7	HMPREF3225_00462	Deferrochelatase	26.8327	27.1531
	A0A133Q849	HMPREF3225_00923	YigZ family protein	24.1003	24.3882
	A0A292DID1	EQ812_00190	Lugdunin biosynthesis transcriptional regulator LugR	23.6586	23.9433
	A0A133Q3N8	pgsA	CDP-diacylglycerol--glycerol-3-phosphate 3-phosphatidyltransferase	22.1863	22.4533
	A0A4Q9WDM2	EQ812_01655	Phospho-sugar mutase	23.1745	23.4553
	A0A133QC44	HMPREF3225_00082	D-galactonate dehydratase	22.4393	22.7116
	A0A133Q8P8	trpS	Tryptophan--tRNA ligase	27.7214	28.0582
	A0A292DCS0	EQ812_09400	Serine protease HtrA-like	27.0604	27.3893
	A0A133Q007	EQ812_00955	DNA-binding helix-turn-helix protein	21.5925	21.8569
	A0A4Q9WF26	EQ812_03765	Poly(Glycerol-phosphate) alpha-glucosyltransferase	24.3948	24.6943
	A0A4V2KVU7	EQ812_03475	Lipoate--protein ligase	26.2146	26.5365
	A0A4Q9WBW2	pheS	Phenylalanine--tRNA ligase alpha subunit	26.1587	26.4801
	A0A133Q275	HMPREF3225_01933	PhoH family protein	25.255	25.5675
	A0A292DIW2	EQ812_01595	O-acetylhomoserine aminocarboxypropyltransferase/cysteine synthase	25.2091	25.5218
	A0A4Q9WCF1	rbsK	Ribokinase	24.1657	24.4683
	A0A133Q2A7	aroE	Shikimate dehydrogenase (NADP(+))	26.8319	27.1682
	A0A133Q9X9	EQ812_02685	Putative serine/threonine phosphatase stp	26.088	26.4151
	A0A292DGM0	rsmH	Ribosomal RNA small subunit methyltransferase H	25.8692	26.1942
	A0A292DE46	gcvPA	Probable glycine dehydrogenase (decarboxylating) subunit 1	29.1397	29.507
	A0A133Q235	xseB	Exodeoxyribonuclease 7 small subunit	23.3093	23.6039
	A0A133QB19	HMPREF3225_00321	Nicotinate phosphoribosyltransferase	28.146	28.5029
	A0A292DCQ1	trmB	tRNA (guanine-N(7)-)-methyltransferase	24.5261	24.8375
	A0A4Q9WDS3	purF	Amidophosphoribosyltransferase	27.2596	27.6063
	A0A133QBN2	atpC	ATP synthase epsilon chain	25.6059	25.9316
	A0A292DDV0	EQ812_11025	Isocitrate dehydrogenase [NADP]	30.7042	31.0982
	A0A4Q9WBV4	sdhA	Succinate dehydrogenase flavoprotein subunit	29.9667	30.3516
	A0A4Q9WDM9	EQ812_01635	DUF1413 domain-containing protein	23.8157	24.1222
	A0A133Q7K3	mnmE	tRNA modification GTPase MnmE	25.2097	25.5407
	A0A4Q9WCS3	EQ812_04795	ABC transporter permease/substrate-binding protein	22.2583	22.5521
	A0A4Q9W9I0	EQ812_09795	Peptidylprolyl isomerase	28.679	29.0594
	A0A133Q2L8	EQ812_09365	Glycerophosphodiester phosphodiesterase	24.8514	25.1823
	A0A133Q8L5	fabI	Enoyl-[acyl-carrier-protein] reductase [NADPH]	29.2535	29.6434
	A0A133Q4Q3	rplB	50S ribosomal protein L2	30.8399	31.2538
	A0A133Q8Q4	fabH	3-oxoacyl-[acyl-carrier-protein] synthase 3	25.7061	26.0524
	A0A4Q9WEW3	EQ812_02415	Assimilatory sulfite reductase (NADPH) flavoprotein subunit	26.7242	27.0846
	A0A133Q273	dnaG	DNA primase	25.3832	25.7267
	A0A133PZV6	rpoC	DNA-directed RNA polymerase subunit beta'	31.3029	31.7301
	A0A133Q4M1	rplM	50S ribosomal protein L13	29.6534	30.0581
	A0A292DEI2	gcvPB	Probable glycine dehydrogenase (decarboxylating) subunit 2	30.1023	30.5132
	A0A292DF78	hslU	ATP-dependent protease ATPase subunit HslU	29.1081	29.5061
	A0A133Q7W1	ahpF	Alkyl hydroperoxide reductase subunit F	30.3375	30.7539
	A0A133Q7D6	gyrB	DNA gyrase subunit B	27.9727	28.3567
	A0A133Q2D9	secD	Multifunctional fusion protein	27.861	28.2451
	A0A133Q3A9	dinG	3'-5' exonuclease DinG	23.9828	24.3137
	A0A133Q3H4	HMPREF3225_01699	Threonine synthase	29.3675	29.7735
	A0A4Q9WBL0	EQ812_06365	DUF5067 domain-containing protein	26.0024	26.3636
	A0A133QA15	trmFO	Methylenetetrahydrofolate--tRNA-(uracil-5-)-methyltransferase TrmFO	27.3441	27.724
	A0A133Q8L0	aroD	3-dehydroquinate dehydratase	23.9399	24.2727
	A0A4Q9W8X7	EQ812_10455	GHKL domain-containing protein	23.8996	24.235
	A0A4Q9W6M9	prmA	Ribosomal protein L11 methyltransferase	24.4754	24.8192
	A0A292DE96	accC	Biotin carboxylase	27.5918	27.9829
	A0A4Q9WC19	EQ812_06225	MMPL family transporter	20.6321	20.9251
	A0A133Q149	HMPREF3225_02163	Accessory regulator family protein	25.7177	26.0834
	A0A292DEK6	fhs	Formate--tetrahydrofolate ligase	31.2513	31.6985
	A0A133Q2I4	polA	DNA polymerase I	27.4316	27.8271
	A0A4V2KW15	EQ812_02440	DUF4064 domain-containing protein	18.2321	18.4961
	A0A133Q3I0	HMPREF3225_01703	Putative lysine-specific permease	24.8065	25.1671
	A0A133Q8M1	HMPREF3225_00723	Adenylate cyclase	25.1772	25.5446
	A0A133Q157	EQ812_09010	Inorganic phosphate transporter	23.8738	24.2227
	A0A133QA50	coaD	Phosphopantetheine adenylyltransferase	25.0762	25.4431
	A0A133Q7C9	HMPREF3225_01053	Putative nucleoid occlusion protein	25.9371	26.3174
	A0A292DGP2	EQ812_08450	NAD-dependent epimerase/dehydratase family protein	30.5245	30.9727
	A0A292DHF8	EQ812_04280	Arsenate reductase family protein	27.2949	27.6991
	A0A133Q9W8	gmk	Guanylate kinase	26.533	26.9265
	A0A292DKD0	EQ812_09850	RluA family pseudouridine synthase	25.5977	25.9781
	A0A133QAW9	mntH	Divalent metal cation transporter MntH	25.441	25.8202
	Q0GFG5	fusA	Elongation factor G	32.4995	32.9877
	A0A133Q4S5	rplD	50S ribosomal protein L4	29.9239	30.3742
	A0A133QBC8	EQ812_09535	Polysaccharide biosynthesis protein	22.8958	23.2412
	A0A4Q9WF34	EQ812_03815	Na+/H+ antiporter subunit E	20.982	21.2987
	A0A133Q2C2	mnmA	tRNA-specific 2-thiouridylase MnmA	26.97	27.3779
	A0A4Q9WA82	EQ812_09835	Helix-turn-helix domain-containing protein	24.3192	24.6882
	A0A133Q8J1	sufC	Fe-S cluster assembly ATPase SufC	28.4079	28.8395
	A0A133QAY2	typA	50S ribosomal subunit assembly factor BipA	28.5725	29.0066
	A0A133Q8E4	rapZ	Nucleotide-binding protein EQ812_04550	25.7654	26.1573
	A0A133Q1E2	HMPREF3225_02143	Deoxyribodipyrimidine photo-lyase family protein	24.3037	24.6771
	A0A133Q340	odhA	2-oxoglutarate dehydrogenase E1 component	28.841	29.2843
	A0A133QB36	murT	Lipid II isoglutaminyl synthase (glutamine-hydrolyzing) subunit MurT	27.3073	27.727
	A0A133Q2G3	hisS	Histidine--tRNA ligase	27.782	28.2096
	A0A4Q9WDE5	EQ812_04515	Sugar-binding transcriptional regulator	24.5209	24.8985
	A0A133QC04	HMPREF3225_00142	UbiC transcription regulator-associated domain protein	23.1596	23.5172
	A0A133QB46	gatA	Glutamyl-tRNA(Gln) amidotransferase subunit A	29.9472	30.4099
	A0A292DF79	gpsA	Glycerol-3-phosphate dehydrogenase [NAD(P)+]	28.5552	28.9979
	A0A4Q9W0S0	EQ812_13520	ABC transporter ATP-binding protein (Fragment)	25.4323	25.8273
	A0A133PZL6	rplY	50S ribosomal protein L25	30.2671	30.7374
	A0A133Q749	fumC	Fumarate hydratase class II	29.4175	29.8747
	A0A133Q7N8	ssb	Single-stranded DNA-binding protein	27.6121	28.045
	A0A133Q398	asnS	Asparagine--tRNA ligase	29.6969	30.1625
	A0A133Q4P0	rpsH	30S ribosomal protein S8	29.8163	30.284
	A0A4Q9WD82	EQ812_06735	ROK family protein	24.7442	25.1368
	A0A133Q2E2	EQ812_10820	UPF0735 ACT domain-containing protein EQ812_10820	23.925	24.3072
	A0A133QBB6	HMPREF3225_00236	FtsK/SpoIIIE family protein	27.513	27.9541
	A0A4Q9W9H3	EQ812_10145	YihY/virulence factor BrkB family protein	24.9386	25.34
	A0A133Q3M6	HMPREF3225_01650	Peptidase M16 inactive domain protein	25.7545	26.1706
	A0A292DFM9	nadK	NAD kinase	25.7639	26.1806
	A0A133Q0V6	folE2	GTP cyclohydrolase FolE2	26.5317	26.9619
	A0A133Q258	HMPREF3225_01912	5-formyltetrahydrofolate cyclo-ligase	22.2533	22.6143
	A0A133Q4N6	rpsE	30S ribosomal protein S5	30.8536	31.3547
	A0A133QA98	rnc	Ribonuclease 3	25.6211	26.0374
	A0A4Q9WDN0	EQ812_01610	AbgT family transporter	22.0606	22.4198
	A0A292DE24	EQ812_09370	SACOL1771 family peroxiredoxin	23.694	24.081
	A0A4Q9VZN0	EQ812_14550	Autolysin (Fragment)	22.9399	23.3152
	A0A133Q8N2	HMPREF3225_00831	Type VII secretion system protein EssB	25.6021	26.0224
	A0A133PZY6	rpsG	30S ribosomal protein S7	30.2902	30.7881
	A0A4Q9WAH0	EQ812_08105	Asparaginase	24.891	25.3017
	A0A133QB47	pcrA	ATP-dependent DNA helicase	27.5182	27.9736
	A0A133Q4P6	rplN	50S ribosomal protein L14	28.601	29.0774
	A0A133QA18	sucD	Succinate--CoA ligase [ADP-forming] subunit alpha	30.1533	30.657
	A0A133QBR8	tdk	Thymidine kinase	25.1662	25.5883
	A0A4Q9WAB5	lysA	Diaminopimelate decarboxylase	27.3088	27.7711
	A0A133Q9L9	EQ812_03190	Ktr system potassium uptake protein A	23.1722	23.5648
	A0A133Q2D2	dtd	D-aminoacyl-tRNA deacylase	25.0867	25.5121
	A0A292DEK3	parE	DNA topoisomerase 4 subunit B	27.3227	27.7877
	A0A292DG77	nrdE	Ribonucleoside-diphosphate reductase	28.8967	29.3887
	A0A292DFC3	EQ812_02990	DUF177 domain-containing protein	24.5193	24.9379
	A0A133Q970	EQ812_07540	AI-2E family transporter	24.1782	24.5911
	A0A4Q9WEW2	menD	2-succinyl-5-enolpyruvyl-6-hydroxy-3-cyclohexene-1-carboxylate synthase	25.6247	26.0628
	A0A133Q8P3	EQ812_03785	Peptidyl-prolyl cis-trans isomerase	27.936	28.4177
	A0A133Q7W4	HMPREF3225_00938	Tex-like protein	26.65	27.1129
	A0A4Q9WAP4	sucC	Succinate--CoA ligase [ADP-forming] subunit beta	30.1955	30.7208
	A0A133Q6A2	HMPREF3225_01206	Methylated-DNA--protein-cysteine methyltransferase	22.763	23.1626
	A0A133Q5Z5	HMPREF3225_01251	Putative aldehyde dehydrogenase B	33.0649	33.6468
	A0A133Q224	HMPREF3225_01883	Putative geranyltranstransferase	25.9992	26.459
	A0A292DJ38	EQ812_06355	ABC transporter permease	25.477	25.9291
	A0A133Q748	HMPREF3225_01110	AAA_27 domain-containing protein	29.1251	29.642
	A0A4Q9WAJ9	EQ812_07885	Aminoacyltransferase	27.7313	28.2243
	A0A4Q9WCB4	EQ812_03845	Leucyl aminopeptidase family protein	27.3494	27.8405
	A0A2D0URD8	rlmH	Ribosomal RNA large subunit methyltransferase H	23.4714	23.8931
	A0A133Q003	radA	DNA repair protein RadA	24.6665	25.1098
	A0A133Q6C5	rocA	1-pyrroline-5-carboxylate dehydrogenase	31.3479	31.914
	A0A4Q9WER5	EQ812_02155	SDR family NAD(P)-dependent oxidoreductase	26.4218	26.8992
	A0A292DF68	proS	Proline--tRNA ligase	28.9174	29.4453
	A0A292DE83	HMPREF3225_00569	Pseudouridine synthase	27.2064	27.7032
	A0A292DGR0	murD	UDP-N-acetylmuramoylalanine--D-glutamate ligase	27.0896	27.5855
	A0A133Q9S8	dacA	Diadenylate cyclase	25.11	25.5698
	A0A133QAT3	EQ812_00650	DUF871 family protein	24.5959	25.0493
	A0A4Q9W935	EQ812_10775	GTP pyrophosphokinase	27.3247	27.8287
	A0A133Q460	HMPREF3225_01539	Aldehyde dehydrogenase	25.6274	26.1028
	A0A133Q2C6	mtnN	5'-methylthioadenosine/S-adenosylhomocysteine nucleosidase	25.2842	25.7536
	A0A133QAG2	HMPREF3225_00484	Membrane protein	21.2274	21.6236
	A0A133Q9T6	mutS2	Endonuclease MutS2	25.6543	26.1336
	A0A4Q9WCM5	carA	Carbamoyl-phosphate synthase small chain	27.2575	27.7705
	A0A133QBN7	yidC	Membrane protein insertase YidC	25.8416	26.3303
	A0A133Q3J1	EQ812_07475	UPF0154 protein EQ812_07475	26.2297	26.727
	A0A133PZN5	tilS	tRNA(Ile)-lysidine synthase	25.5303	26.0164
	A0A292DG08	EQ812_02805	DivIVA domain-containing protein	28.8627	29.4125
	A0A133Q8E3	addA	ATP-dependent helicase/nuclease subunit A	24.9645	25.4425
	A0A4Q9W8R3	mgt	Monofunctional glycosyltransferase	25.0086	25.4882
	A0A292DHK7	ppk	Polyphosphate kinase	27.5066	28.0346
	A0A4Q9W6K3	blaZ	Beta-lactamase	28.1019	28.6422
	A0A133Q3P3	EQ812_07180	ACT domain protein	23.7779	24.2356
	A0A133QBZ9	HMPREF3225_00137	Putative mannose permease IID component	25.3283	25.8175
	A0A133Q840	EQ812_04545	Gluconeogenesis factor	26.4104	26.9212
	A0A133QAI9	HMPREF3225_00485	Family TIGR01218	23.7177	24.1772
	A0A133Q2J6	EQ812_09270	NAD-dependent malic enzyme	29.2076	29.7752
	A0A292DFN3	EQ812_11365	Serine protease	25.3765	25.8703
	A0A133Q3N4	EQ812_07220	2-oxoacid:acceptor oxidoreductase subunit alpha	25.7475	26.2494
	A0A4Q9WCQ9	EQ812_03140	UPF0223 protein EQ812_03140	21.2329	21.6496
	A0A4Q9W7E0	EQ812_10765	Probable cell wall amidase lytH	24.648	25.1318
	A0A133Q1C5	queE	7-carboxy-7-deazaguanine synthase	23.1832	23.6411
	A0A4Q9WDY1	EQ812_00430	Efflux RND transporter permease subunit	25.94	26.4527
	A0A133Q3M1	HMPREF3225_01648	Putative stage III sporulation protein E	26.1012	26.6174
	A0A133Q2D1	EQ812_04220	Cysteine desulfurase	25.8061	26.3164
	A0A133Q6H5	HMPREF3225_01215	3-hydroxy-3-methylglutaryl coenzyme A reductase	26.6204	27.1484
	A0A4V6MZ89	glmU	Bifunctional protein GlmU	27.7751	28.3277
	A0A4Q9W763	EQ812_11230	Glucokinase	26.7165	27.2494
	A0A4Q9WA60	EQ812_07490	Nuclease SbcCD subunit C	24.9661	25.4653
	A0A133QBJ6	EQ812_11655	DUF2750 domain-containing protein	24.0513	24.5331
	A0A4Q9W0E2	EQ812_14600	SUF system NifU family Fe-S cluster assembly protein (Fragment)	21.3854	21.8172
	A0A4V2KVT3	pknB	Non-specific serine/threonine protein kinase	26.109	26.6366
	A0A133Q4M8	rpsK	30S ribosomal protein S11	29.1892	29.7791
	A0A4Q9WCL8	EQ812_05430	ATPase	25.1485	25.6591
	A0A133Q269	nusB	Transcription antitermination protein NusB	24.6285	25.1303
	A0A133Q3J6	parC	DNA topoisomerase 4 subunit A	27.0164	27.5669
	A0A133Q4M3	rpsI	30S ribosomal protein S9	29.2367	29.8324
	A0A133Q350	HMPREF3225_01773	TelA-like protein	27.1072	27.6616
	A0A292DIN4	EQ812_05420	Glucose 1-dehydrogenase	28.9516	29.5446
	A0A133Q9V7	ftsA	Cell division protein FtsA	29.3844	29.9865
	A0A133Q289	floA	Flotillin-like protein FloA	30.5178	31.144
	A0A292DH07	EQ812_05250	Mechanosensitive ion channel family protein	26.5152	27.066
	A0A133Q4R8	rpsJ	30S ribosomal protein S10	29.7479	30.3662
	A0A292DGM2	fmt	Methionyl-tRNA formyltransferase	27.871	28.4511
	A0A133Q802	EQ812_12215	mRNA interferase	25.0223	25.5474
	A0A133Q9Q4	EQ812_11525	YbbR-like domain-containing protein	26.4667	27.0226
	A0A4V6MZB4	folD	Bifunctional protein FolD	30.8606	31.5098
	A0A4V2KW06	xylB	Xylulose kinase	24.249	24.7603
	A0A4Q9W9S7	EQ812_09110	GTP-binding protein	26.005	26.5533
	A0A133Q358	HMPREF3225_01781	Putative alanine racemase	20.8489	21.2886
	A0A133Q263	rpoD	RNA polymerase sigma factor SigA	27.8567	28.4444
	A0A133QBF4	EQ812_09660	NERD domain-containing protein	28.4204	29.025
	A0A133QBM6	prfA	Peptide chain release factor 1	27.2004	27.7872
	A0A133Q2F1	rplU	50S ribosomal protein L21	29.8864	30.5316
	A0A292DFB6	EQ812_03025	YlbF family regulator	21.9039	22.3781
	A0A133Q042	EQ812_06795	DUF979 domain-containing protein	23.8104	24.3263
	A0A133Q2B8	ruvX	Putative pre-16S rRNA nuclease	22.4024	22.8889
	A0A4Q9WAJ7	EQ812_08915	CDP-glycerol:glycerophosphate glycerophosphotransferase	26.6662	27.2456
	A0A133PZN4	purR	Hypoxanthine-guanine phosphoribosyltransferase	27.4107	28.0085
	A0A4Q9WEP9	EQ812_02050	Copper-exporting P-type ATPase	23.7708	24.2897
	A0A133QA22	rnhB	Ribonuclease HII	21.7178	22.1928
	A0A133Q8U9	HMPREF3225_00844	FeS assembly protein SufD	28.4403	29.0631
	A0A133Q3Q0	mutS	DNA mismatch repair protein MutS	27.9717	28.586
	A0A292DFM3	lepA	Elongation factor 4	27.5074	28.114
	A0A133Q332	msrB	Peptide methionine sulfoxide reductase MsrB	26.4353	27.0183
	A0A292DF26	plsX	Phosphate acyltransferase	27.0867	27.6849
	A0A133Q2A3	EQ812_10595	Bis(5'-nucleosyl)-tetraphosphatase (symmetrical)	27.0057	27.6021
	A0A133Q9X6	pyrE	Orotate phosphoribosyltransferase	25.9664	26.5405
	A0A133Q3I9	HMPREF3225_01708	SCP-like protein	23.4622	23.9814
	A0A292DEV0	glpK	Glycerol kinase	30.2822	30.9528
	A0A133Q290	dnaJ	Chaperone protein DnaJ	27.5606	28.171
	A0A133PZW4	EQ812_08425	Putative pyridoxal phosphate-dependent acyltransferase	30.2297	30.9009
	A0A133Q4Q1	rplV	50S ribosomal protein L22	29.1815	29.8307
	A0A292DHV5	EQ812_06730	MurR/RpiR family transcriptional regulator	23.2963	23.823
	A0A4Q9WAL1	EQ812_09235	Carboxyltransferase domain-containing protein	24.5369	25.0963
	A0A133QAD8	EQ812_00850	Heme response regulator HssR	21.0641	21.5455
	A0A292DL60	tsaE	tRNA threonylcarbamoyladenosine biosynthesis protein TsaE	23.4252	23.9614
	A0A4Q9W947	obg	GTPase Obg	27.3289	27.9561
	A0A133PZQ8	EQ812_12035	DNA polymerase III subunit delta'	23.2468	23.7838
	A0A292DEP8	lepB	Signal peptidase I	21.927	22.4339
	A0A4V6MZA8	EQ812_08220	AraC family transcriptional regulator	25.3749	25.9616
	A0A4Q9WBQ7	accA	Acetyl-coenzyme A carboxylase carboxyl transferase subunit alpha	27.6699	28.3106
	A0A133Q4P3	rplR	50S ribosomal protein L18	25.5115	26.1045
	A0A133Q2K4	HMPREF3225_02058	N6_Mtase domain-containing protein	26.0994	26.7065
	A0A133Q3K0	guaC	GMP reductase	26.8302	27.4546
	A0A4Q9W6L7	blaR1	Beta-lactam sensor/signal transducer BlaR1	20.4037	20.8787
	A0A133Q3J5	acnA	Aconitate hydratase	30.4815	31.1937
	A0A292DG57	EQ812_03075	DUF2197 domain-containing protein	22.6424	23.1722
	A0A292DKX4	EQ812_00035	UDPGP type 1 family protein	27.1464	27.7837
	A0A292DE09	EQ812_10670	U32 family peptidase	21.2531	21.7524
	A0A133Q8H4	HMPREF3225_00818	DUF4467 domain-containing protein	25.8211	26.4287
	A0A4Q9WC25	EQ812_07875	Transferrin-binding protein	23.8586	24.4208
	A0A292DGL7	mvk	Mevalonate kinase	25.3889	25.988
	A0A133Q3P9	hflX	GTPase HflX	21.3825	21.8892
	A0A4Q9WC08	EQ812_03220	Class I SAM-dependent rRNA methyltransferase	24.6316	25.2162
	A0A133Q4P1	secY	Protein translocase subunit SecY	26.2575	26.8821
	A0A133QA28	rpsB	30S ribosomal protein S2	30.4321	31.1616
	B9A0W0	tan(A)R	Positive regulater protein TanR of tanA	21.9355	22.4615
	A0A4Q9WBC8	EQ812_08150	Sensor protein SrrB	24.7839	25.3799
	A0A133Q2B2	udk	Uridine kinase	24.8036	25.4023
	A0A133Q3P0	cinA	Putative competence-damage inducible protein	25.535	26.1526
	A0A133QBT8	pckA	Phosphoenolpyruvate carboxykinase (ATP)	30.1265	30.8564
	A0A292DFK8	EQ812_03640	Peptide ABC transporter substrate-binding protein	26.9915	27.6469
	A0A133Q6L8	betA	Oxygen-dependent choline dehydrogenase	26.0609	26.6943
	A0A4Q9WD10	addB	ATP-dependent helicase/deoxyribonuclease subunit B	23.3154	23.8822
	A0A133Q1G9	nrdI	Protein NrdI	24.2896	24.8832
	A0A292DET3	rnj	Ribonuclease J	28.5248	29.2237
	A0A292DFE3	purL	Phosphoribosylformylglycinamidine synthase subunit PurL	30.1842	30.9241
	A0A133PZU0	tadA	tRNA-specific adenosine deaminase	24.5164	25.1176
	A0A292DDR2	mprF	Phosphatidylglycerol lysyltransferase	23.0212	23.5873
	A0A292DJV8	EQ812_10355	Acyl-CoA--6-aminopenicillanic acid acyltransferase	25.3365	25.9595
	A0A133QA31	hslV	ATP-dependent protease subunit HslV	26.0005	26.6427
	A0A292DF98	EQ812_10980	Helicase DnaB	24.9463	25.567
	A0A133Q8H9	EQ812_04180	ESAT-6-like protein	29.8276	30.5708
	A0A4Q9W0M3	deoA	Pyrimidine-nucleoside phosphorylase (Fragment)	20.9712	21.4958
	A0A133Q386	nth	Endonuclease III	20.466	20.9809
	A0A133Q5D8	EQ812_06440	Putative metabolite transport protein CsbC	25.1308	25.7636
	A0A133QBL9	HMPREF3225_00208	Threonylcarbamoyl-AMP synthase	24.1257	24.7352
	A0A4V2KVY4	murQ	N-acetylmuramic acid 6-phosphate etherase	26.8237	27.5019
	A0A133PZZ5	nusG	Transcription termination/antitermination protein NusG	28.427	29.1458
	A0A4Q9WDK3	EQ812_01440	DNA-binding response regulator	20.2817	20.7954
	A0A133Q481	tsaD	tRNA N6-adenosine threonylcarbamoyltransferase	25.6619	26.3146
	A0A133QBK4	ribE	Riboflavin synthase	20.3989	20.9186
	A0A133PZY4	HMPREF3225_02387	Methyltransferase small domain protein	23.1746	23.7678
	A0A133Q3T3	dabA	Probable inorganic carbon transporter subunit DabA	24.032	24.6477
	A0A133Q025	EQ812_06800	DUF969 domain-containing protein	25.2172	25.865
	A0A133QAH3	ureC	Urease subunit alpha	20.6761	21.2075
	A0A4Q9WDI7	EQ812_04780	Putative 5'(3')-deoxyribonucleotidase	23.4112	24.0147
	A0A292DFH6	rsfS	Ribosomal silencing factor RsfS	25.5843	26.244
	A0A4Q9W710	EQ812_12295	RLX protein	22.3178	22.8962
	A0A4Q9WCL5	EQ812_04525	TIGR01777 family protein	27.985	28.7111
	A0A133Q4Q2	rpsC	30S ribosomal protein S3	30.6385	31.4341
	A0A133QBU0	EQ812_12100	YwpF protein	24.1423	24.7717
	A0A133Q2D7	HMPREF3225_01984	ThiF family protein	23.9633	24.5915
	A0A4Q9WD75	EQ812_06220	TetR/AcrR family transcriptional regulator	22.9991	23.6033
	A0A4Q9W845	queA	S-adenosylmethionine:tRNA ribosyltransferase-isomerase	24.6859	25.3375
	A0A133Q8U5	purH	Bifunctional purine biosynthesis protein PurH	29.4551	30.2348
	A0A4Q9WD50	EQ812_00625	DUF1641 domain-containing protein	24.6711	25.3256
	A0A133PZU9	rpsL	30S ribosomal protein S12	29.0003	29.7699
	A0A292DFH3	ruvB	Holliday junction ATP-dependent DNA helicase RuvB	24.6466	25.3035
	A0A292DFL4	EQ812_07390	Homoserine dehydrogenase	29.1369	29.914
	A0A292DIC4	EQ812_04910	LysM peptidoglycan-binding domain-containing protein	27.5406	28.278
	A0A133QBD0	HMPREF3225_00241	Peptidase propeptide and YPEB domain protein	24.3064	24.9586
	A0A133Q4C2	HMPREF3225_01536	Pectate_lyase_3 domain-containing protein	22.6412	23.2492
	A0A133QA30	trmD	tRNA (guanine-N(1)-)-methyltransferase	23.4764	24.1071
	A0A292DER7	EQ812_03825	Na+/H+ antiporter subunit G1	21.973	22.5645
	A0A133QBB8	EQ812_09480	UPF0354 protein EQ812_09480	25.8855	26.5853
	A0A133Q8P1	EQ812_04205	Cystatin-like fold lipoprotein	28.3151	29.0841
	A0A2X4YW48	tsaB	tRNA (Adenosine(37)-N6)-threonylcarbamoyltransferase complex dimerization subunit type 1 TsaB	27.4785	28.2257
	A0A4V2KUK4	EQ812_14190	Alpha-keto acid decarboxylase family protein (Fragment)	23.5655	24.2082
	A0A4Q9W9P8	EQ812_08890	Glycosyltransferase family 2 protein	25.2691	25.9585
	A0A133Q790	EQ812_05670	tRNA-dihydrouridine synthase	22.1513	22.7574
	A0A4Q9W6D5	xseA	Exodeoxyribonuclease 7 large subunit	25.9052	26.6151
	A0A4Q9WDH5	EQ812_03565	Sodium:proton antiporter	23.5265	24.1714
	A0A133QBD7	EQ812_09580	Proline dehydrogenase	27.7307	28.4915
	A0A133Q384	HMPREF3225_01810	Dynamin family protein	24.21	24.8743
	A0A133Q8T8	purN	Phosphoribosylglycinamide formyltransferase	26.5511	27.2874
	A0A133Q2M4	EQ812_09395	1-acyl-sn-glycerol-3-phosphate acyltransferase	25.9005	26.6262
	A0A133Q8F9	HMPREF3225_00796	DltD protein	26.1037	26.8355
	A0A133Q2I6	EQ812_11030	Citrate synthase	29.8784	30.7206
	A0A133Q8X4	HMPREF3225_00718	Magnesium transporter MgtE	24.8956	25.6085
	A0A133Q2G7	clpX	ATP-dependent Clp protease ATP-binding subunit ClpX	27.9346	28.7355
	Q0KKN9	bglA	6-phosho-beta-glucosidase protein	24.4509	25.1526
	A0A292DID8	EQ812_02085	Polyphosphate--AMP phosphotransferase	25.2982	26.0258
	A0A292DKK8	EQ812_00475	Molybdenum cofactor biosynthesis protein MoaE	21.2923	21.9057
	A0A4V2KVC9	recD2	ATP-dependent RecD-like DNA helicase	23.35	24.0231
	A0A133Q8U1	purK	N5-carboxyaminoimidazole ribonucleotide synthase	26.8484	27.6314
	A0A133QAY6	HMPREF3225_00413	SIS domain protein	26.1179	26.8817
	A0A133Q747	HMPREF3225_01109	HD domain protein	23.6886	24.3835
	A0A292DFG0	EQ812_08845	Metal ABC transporter ATP-binding protein	28.6062	29.4469
	A0A292DKC0	rho	Transcription termination factor Rho	28.0364	28.8653
	A0A133Q8W0	EQ812_03355	DUF2538 family protein	23.9673	24.6761
	A0A133Q7D7	recF	DNA replication and repair protein RecF	22.2305	22.888
	A0A4V2KVT4	rqcH	Rqc2 homolog RqcH	24.3301	25.0543
	A0A133Q744	HMPREF3225_01101	Bacterial ABC transporter protein EcsB	22.9818	23.6683
	A0A133Q4P9	rpsQ	30S ribosomal protein S17	26.2377	27.029
	A0A133QBI7	HMPREF3225_00179	EVE domain-containing protein	22.6706	23.3553
	A0A4Q9W8X4	EQ812_11240	Rhomboid family intramembrane serine protease	25.1452	25.9046
	A0A292DFC2	accD	Acetyl-coenzyme A carboxylase carboxyl transferase subunit beta	26.9868	27.8025
	A0A4Q9WB87	scpB	Segregation and condensation protein B	21.369	22.0152
	A0A4Q9W9Z3	tgt	Queuine tRNA-ribosyltransferase	25.4182	26.1874
	A0A133PZY2	EQ812_08295	PIN domain protein	25.1066	25.8674
	A0A292DEL7	rpsD	30S ribosomal protein S4	30.3641	31.295
	A0A133Q4N1	rpsM	30S ribosomal protein S13	29.805	30.7201
	A0A292DFF4	purD	Phosphoribosylamine--glycine ligase	29.4966	30.4123
	A0A4Q9W922	rlmD	23S rRNA (Uracil(1939)-C(5))-methyltransferase RlmD	21.1222	21.781
	A0A4Q9WBE4	polC	DNA polymerase III PolC-type	27.2389	28.0888
	A0A292DF69	thiI	Probable tRNA sulfurtransferase	25.0346	25.818
	A0A292DIZ7	corA	Magnesium transport protein CorA	23.0741	23.7976
	A0A4Q9WBK0	EQ812_06830	PTS ascorbate transporter subunit IIC	21.2737	21.9411
	A0A133Q2D8	HMPREF3225_01992	Single-stranded-DNA-specific exonuclease RecJ	23.8106	24.5582
	A0A133Q697	HMPREF3225_01203	MMPL family protein	24.7045	25.482
	A0A4Q9W5B1	EQ812_12185	bPH_2 domain-containing protein	22.5076	23.2179
	A0A133QBK8	EQ812_11680	DUF2529 family protein	24.795	25.5786
	A0A4Q9VZY2	EQ812_13945	Histidine kinase (Fragment)	22.6205	23.3379
	A0A133Q5X6	EQ812_01505	DUF1801 domain-containing protein	24.1514	24.919
	A0A4Q9WEN8	EQ812_02975	RNA methyltransferase	24.6438	25.4319
	A0A4V2KVX7	EQ812_00250	Energy-coupling factor transporter ATPase	20.7066	21.3702
	A0A4Q9VZR8	yajC	Preprotein translocase subunit YajC	27.1697	28.0425
	A0A133Q5L4	EQ812_01460	DUF4176 domain-containing protein	26.6327	27.4931
	A0A292DGN1	cysE	Serine acetyltransferase	25.4306	26.2549
	A0A133QAV8	rpoY	DNA-directed RNA polymerase subunit epsilon	25.1679	25.9844
	A0A133Q9W3	EQ812_02775	Uracil permease	22.6512	23.3863
	A0A292DF87	ylqF	Ribosome biogenesis GTPase A	25.3503	26.1736
	A0A4Q9W7E3	yqeH	Ribosome biogenesis GTPase YqeH	25.4386	26.2658
	A0A4Q9VZC2	EQ812_14300	ABC-F family ATP-binding cassette domain-containing protein (Fragment)	22.5669	23.3014
	A0A133Q395	EQ812_07990	DnaD domain protein	22.9115	23.6584
	A0A133Q8G3	EQ812_04650	Diguanylate cyclase domain protein	21.4346	22.1354
	A0A4Q9W917	EQ812_11380	Ribosomal RNA small subunit methyltransferase E	24.7795	25.5917
	A0A4Q9WB70	EQ812_08065	Heptaprenyl diphosphate synthase	25.0858	25.909
	A0A133Q228	EQ812_07655	BrxA/BrxB family bacilliredoxin	24.2819	25.0901
	A0A133Q2I2	EQ812_11015	Sensor protein kinase WalK	24.6656	25.4878
	A0A292DGH3	EQ812_02665	Thiamine diphosphokinase	23.2764	24.0611
	A0A133Q895	cshA	DEAD-box ATP-dependent RNA helicase CshA	27.2995	28.2207
	A0A4Q9WDR5	EQ812_03215	DUF697 domain-containing protein	24.1359	24.9619
	A0A292DG53	EQ812_07535	Alanine:cation symporter family protein	25.3451	26.2193
	A0A133Q834	lgt	Phosphatidylglycerol--prolipoprotein diacylglyceryl transferase	22.2195	22.9882
	A0A292DEW5	rny	Ribonuclease Y	27.5521	28.5101
	A0A133Q863	EQ812_04655	Threonine/serine exporter ThrE family protein	21.4398	22.1886
	A0A4Q9WC20	EQ812_08250	HTH-type transcriptional regulator NorG	21.2836	22.0297
	A0A4V2KVN8	menG	Demethylmenaquinone methyltransferase	25.5492	26.4455
	A0A133Q2T7	proC	Pyrroline-5-carboxylate reductase	28.0038	28.988
	A0A133Q3M9	rpsO	30S ribosomal protein S15	26.4485	27.383
	A0A292DK64	EQ812_08880	Transport permease protein	23.1205	23.9419
	A0A4V2KVM2	mutL	DNA mismatch repair protein MutL	28.2183	29.2231
	A0A292DH11	EQ812_08870	DUF2294 domain-containing protein	21.1633	21.9207
	A0A4Q9WB69	brnQ	Branched-chain amino acid transport system carrier protein	23.0689	23.895
	A0A133Q274	glyQS	Glycine--tRNA ligase	31.2247	32.3463
	A0A4Q9WAU2	EQ812_09390	PTS glucose transporter subunit IIBC	24.6718	25.5586
	A0A2Z2G3U2	EQ812_01305	Amino acid ABC transporter ATP-binding protein	23.2442	24.0846
	A0A133Q0N3	EQ812_08860	N-acetylglucosaminyldiphosphoundecaprenol N-acetyl-beta-D-mannosaminyltransferase	23.4786	24.3283
	A0A133QBI3	EQ812_11545	Lytic transglycosylase	26.8358	27.8104
	A0A292DGA2	EQ812_03345	Class A beta-lactamase-related serine hydrolase	23.5893	24.4546
	A0A292DFB5	purQ	Phosphoribosylformylglycinamidine synthase subunit PurQ	27.5274	28.5382
	A0A4Q9W984	ribD	Riboflavin biosynthesis protein RibD	23.5191	24.3844
	A0A133Q8E8	EQ812_03940	NifU family protein	23.3592	24.2207
	A0A133Q9U3	HMPREF3225_00545	HAD hydrolase family	21.5179	22.313
	A0A133QBE6	ribBA	Riboflavin biosynthesis protein RibBA	24.1671	25.0655
	A0A133Q143	EQ812_09045	DUF402 domain-containing protein	24.6365	25.5549
	A0A292DF77	EQ812_09285	CBS domain-containing protein	25.635	26.5951
	A0A0N7BA97	holA	DNA polymerase III subunit delta	22.0153	22.841
	A0A4Q9WDH0	rsmB	16S rRNA (cytosine(967)-C(5))-methyltransferase	24.732	25.6612
	A0A4Q9WDF1	EQ812_04940	Bifunctional cystathionine gamma-lyase/homocysteine desulfhydrase	23.7977	24.6945
	A0A133Q6C3	HMPREF3225_01214	Probable acetyl-CoA acyltransferase	26.5245	27.5332
	A0A133Q0D2	HMPREF3225_02305	Bacterial sugar transferase	23.9896	24.9068
	A0A133Q479	HMPREF3225_01576	MutS domain V protein	23.3933	24.3058
	A0A4Q9WEZ8	EQ812_00875	Glycosyltransferase family 4 protein	24.2582	25.206
	A0A133Q852	HMPREF3225_00907	Tetratricopeptide repeat protein	21.1461	21.9783
	A0A133Q4P8	rplP	50S ribosomal protein L16	28.6065	29.7402
	A0A133QAY4	EQ812_10150	Response regulator protein VraR	27.0613	28.1487
	A0A133Q1D7	queC	7-cyano-7-deazaguanine synthase	24.3119	25.2987
	A0A292DLJ4	EQ812_10035	Peroxide-responsive transcriptional repressor PerR	24.3935	25.3849
	A0A4Q9W928	EQ812_09380	D-3-phosphoglycerate dehydrogenase	19.0642	19.8514
	A0A4Q9WA57	xerC	Tyrosine recombinase XerC	22.6775	23.6154
	A0A133QA09	rplS	50S ribosomal protein L19	27.7254	28.8832
	A0A133Q825	whiA	Probable cell division protein WhiA	24.2843	25.3082
	A0A4Q9WE34	EQ812_01465	DUF443 family protein	23.5621	24.5574
	A0A133Q0R3	tagH	Putative O-antigen export system ATP-binding protein RfbB	22.2125	23.1615
	A0A4Q9W913	dnaE	DNA-directed DNA polymerase	24.9649	26.0365
	A0A133Q8J4	EQ812_04250	Lipoprotein	24.8787	25.9616
	A0A292DK45	mrnC	Mini-ribonuclease 3	23.891	24.9333
	A0A292DJ42	EQ812_00750	MOSC domain-containing protein	21.7524	22.7018
	A0A133PZQ2	EQ812_12030	PSP1 protein	23.0352	24.0445
	A0A4Q9WD25	topB	DNA topoisomerase 3	25.9611	27.1091
	A0A133Q2A9	pxpA	5-oxoprolinase subunit A	23.5662	24.6088
	A0A4Q9WBN9	rsmG	Ribosomal RNA small subunit methyltransferase G	24.266	25.3452
	A0A133Q3N5	truB	tRNA pseudouridine synthase B	22.2079	23.2162
	A0A292DJE1	EQ812_00660	Permease	26.469	27.6727
	A0A4Q9W9G6	EQ812_10090	DUF1811 family protein	20.5243	21.4614
	A0A292DEU6	sbcD	Nuclease SbcCD subunit D	20.8994	21.8567
	A0A133Q3M2	HMPREF3225_01633	Zinc metalloprotease	24.4951	25.6207
	A0A292DEG5	EQ812_08025	Zinc metallopeptidase	25.1494	26.3064
	A0A133Q8I5	HMPREF3225_00826	DUF5082 domain-containing protein	23.2872	24.3613
	A0A133QAR6	EQ812_00715	Na+/H+ antiporter NhaC family protein	20.6303	21.5832
	A0A133Q921	purS	Phosphoribosylformylglycinamidine synthase subunit PurS	26.3369	27.5853
	A0A133Q2A8	EQ812_10640	Acetyl-CoA carboxylase biotin carboxylase subunit	26.8023	28.0749
	A0A133Q9Z1	ffh	Signal recognition particle protein	25.9962	27.2373
	A0A292DHD3	EQ812_04260	Methionine ABC transporter ATP-binding protein	24.8745	26.0737
	A0A133Q1D0	recQ	DNA helicase	21.8346	22.8897
	A0A292DHY7	lipL	Octanoyl-[GcvH]:protein N-octanoyltransferase	21.7324	22.7946
	A0A133Q8H0	lipA	Lipoyl synthase	25.4256	26.6912
	A0A292DE07	mtaB	tRNA (N(6)-L-threonylcarbamoyladenosine(37)-C(2))-methylthiotransferase MtaB	24.982	26.2542
	A0A133Q286	cshB	DEAD-box ATP-dependent RNA helicase CshB	26.419	27.7816
	A0A133QAZ8	EQ812_10160	Transporter	22.4405	23.6071
	A0A4Q9WDH8	EQ812_01315	Transporter substrate-binding domain-containing protein	25.2093	26.5291
	A0A133Q385	recU	Holliday junction resolvase RecU	22.8927	24.0932
	A0A4Q9W8B5	mutM	Formamidopyrimidine-DNA glycosylase	22.7857	23.9823
	A0A4Q9W9C9	EQ812_09895	PTS transporter subunit IIC	23.1959	24.4246
	A0A133Q3A0	birA	Bifunctional ligase/repressor BirA	24.044	25.3274
	A0A292DLE5	EQ812_10295	UPF0316 protein EQ812_10295	22.3131	23.553
	A0A133QA48	HMPREF3225_00634	Isoprenyl transferase	23.304	24.6173
	A0A133QAZ4	EQ812_10155	Sensor protein VraS	23.3533	24.6824
	A0A4Q9WAU9	EQ812_05315	Efflux RND transporter periplasmic adaptor subunit	22.2774	23.5673
	A0A133Q796	HMPREF3225_01087	Putative HTH-type transcriptional regulator LrpC	20.5814	21.7987
	A0A133Q9S0	EQ812_02950	CvpA family protein	19.475	20.657
	A0A292DEA5	uvrC	UvrABC system protein C	22.6341	24.099
	A0A133PZJ6	hslO	33 kDa chaperonin	22.0555	23.495
	A0A4V2KVC8	pxpB	5-oxoprolinase subunit PxpB	23.0543	24.5674
	A0A133QBN3	fabZ	3-hydroxyacyl-[acyl-carrier-protein] dehydratase FabZ	23.7837	25.3456
	A0A133Q3R6	miaA	tRNA dimethylallyltransferase	23.4957	25.1762
	A0A292DH81	glpT	Glycerol-3-phosphate transporter	22.5101	24.1807
	A0A133Q2B4	HMPREF3225_01965	Biotin-dependent carboxylase domain protein	23.8227	25.5936
	A0A4V2KW16	EQ812_00015	DHA2 family efflux MFS transporter permease subunit	22.4322	24.1667
	A0A133Q5C5	EQ812_01190	HTH-type transcriptional regulator SarZ	20.6425	22.2782
	A0A133QAB1	rimM	Ribosome maturation factor RimM	21.8177	23.547
	A0A4Q9WBJ7	trhO	tRNA uridine(34) hydroxylase	23.5051	25.4777
	A0A4Q9W9W2	EQ812_10645	Acetyl-CoA carboxylase biotin carboxyl carrier protein subunit	24.6908	26.8972
	A0A4Q9WB61	cca	CCA-adding enzyme	22.2496	24.6341
	A0A4Q9WBQ6	rlmN	Probable dual-specificity RNA methyltransferase RlmN	22.6398	25.4494
Biofilm only	A0A4Q9WCN8	EQ812_04065	DUF5084 domain-containing protein	26.9886	-
	A0A133Q347	HMPREF3225_01770	ATPase family protein	25.42	-
	A0A292DDN9	EQ812_09565	Methyltransferase domain-containing protein	24.7931	-
	A0A133Q7S4	HMPREF3225_01013	Putative stage 0 sporulation protein J	24.7917	-
	A0A133QCC6	HMPREF3225_00114	Probable heme-iron transport system permease protein IsdF	24.7723	-
	A0A133Q5X1	HMPREF3225_01307	TIGR00245 family protein	24.6356	-
	A0A133Q7R7	HMPREF3225_00968	Hydratase/decarboxylase	24.2339	-
	A0A133Q3A3	HMPREF3225_01812	THUMP domain protein	23.8804	-
	A0A133QAF3	EQ812_09000	Putative hemin transport system permease protein HrtB	23.8792	-
	A0A4Q9W1N1	EQ812_13690	Thiamine diphosphokinase (Fragment)	23.6591	-
	A0A133Q9W2	lspA	Lipoprotein signal peptidase	23.4839	-
	A0A4Q9WAZ4	EQ812_05590	YycI domain-containing protein	23.4448	-
	A0A133Q8T0	EQ812_03690	Metal-sulfur cluster assembly factor	23.1785	-
	A0A133Q671	HMPREF3225_01241	Sortase family protein	23.1366	-
	A0A133Q7Y3	EQ812_05230	Glycosyl hydrolase family 25	22.8158	-
	A0A133Q624	EQ812_01650	Glycosyltransferase	22.5654	-
	A0A133Q1C6	EQ812_09225	Anthranilate synthase component I family protein	22.3728	-
	A0A4Q9W9M1	EQ812_10180	CoA-disulfide reductase	22.2509	-
	A0A4Q9WCD4	EQ812_06755	NupC/NupG family nucleoside CNT transporter	22.2119	-
	A0A4Q9WEE3	EQ812_02465	HAMP domain-containing histidine kinase	22.0417	-
	A0A133Q346	EQ812_07770	Acylphosphatase	21.7795	-
	A0A4Q9W1Z9	EQ812_12910	2-oxoacid:ferredoxin oxidoreductase subunit beta (Fragment)	21.7066	-
	A0A133Q032	HMPREF3225_02342	Glyoxalase family protein	21.6447	-
	A0A133QC15	thiM	Hydroxyethylthiazole kinase	21.5545	-
	A0A4Q9WBI1	EQ812_04880	Glutamate synthase large subunit	21.547	-
	A0A133Q3Q8	EQ812_07275	Aquaporin family protein	21.5308	-
	A0A133QCD8	EQ812_06165	APC family permease	21.4846	-
	A0A4Q9W2L3	EQ812_12635	Phosphoribosylformylglycinamidine cyclo-ligase (Fragment)	21.4573	-
	A0A4Q9W022	EQ812_14285	2-succinyl-5-enolpyruvyl-6-hydroxy-3-cyclohexene-1-carboxylate synthase (Fragment)	21.3403	-
	A0A292DK98	cobA	Uroporphyrinogen-III C-methyltransferase	21.2736	-
	A0A133Q8E5	dltB	Teichoic acid D-alanyltransferase	21.1069	-
	A0A4Q9WC26	rihC	Ribonucleoside hydrolase RihC	21.0012	-
	A0A4Q9W1H8	EQ812_12825	Solute:sodium symporter family transporter (Fragment)	20.7368	-
	A0A4Q9W2V0	EQ812_12675	Glucohydrolase (Fragment)	20.7351	-
	A0A133Q8Y6	HMPREF3225_00709	Putative glycolipid permease LtaA	20.6508	-
	A0A292DHN2	yabA	DNA replication initiation control protein YabA	20.5989	-
	A0A133Q9Y4	HMPREF3225_00598	Putative transcription factor FapR	20.5124	-
	A0A4Q9WBJ5	EQ812_06810	Choloylglycine hydrolase family protein	20.437	-
	A0A4Q9W9J9	EQ812_08585	DUF423 domain-containing protein	20.3676	-
	A0A4Q9WFR0	EQ812_02400	Precorrin-2 dehydrogenase	20.3618	-
	A0A4V2KVY2	EQ812_00500	Molybdopterin biosynthesis protein MoeB	20.2729	-
	A0A2D0URZ3	CMUSL25_32	Metallo-beta-lactamase family protein	20.1496	-
	A0A4Q9WDW9	EQ812_07320	MerR family transcriptional regulator	19.9762	-
	A0A133Q0E5	HMPREF3225_02322	Putative esterase	19.9635	-
	A0A4Q9WC46	EQ812_03435	DUF1433 domain-containing protein	19.9354	-
	A0A4Q9WE60	narH	Nitrate reductase subunit beta	19.9291	-
	A0A4Q9WCW2	EQ812_00120	PTS system lactose-specific EIIA component	19.8538	-
	A0A4Q9W066	EQ812_13800	Cyclase family protein (Fragment)	19.7242	-
	A0A4Q9WEL9	EQ812_00115	PTS system lactose-specific EIICB component	19.4546	-
	A0A4Q9WAV7	EQ812_05370	DUF1963 domain-containing protein	19.3916	-
	A0A133QBJ7	HMPREF3225_00188	Ferrous iron transport protein B	19.3828	-
	A0A4Q9WCF5	EQ812_04050	DUF5080 family protein	18.7892	-
	A0A4Y5MXM7	CGMH118_39	Cadmium efflux system accessory protein	18.2097	-
Planktonic cell only	A0A2D0URY5	ccrA4	Cassette chromosome recombinase A4-like protein	-	26.5309
	A0A133Q6A6	HMPREF3225_01218	LysR substrate binding domain protein	-	26.4744
	A0A292DEP5	EQ812_07745	MoxR family ATPase	-	25.6233
	A0A292DEG7	EQ812_07945	Class I SAM-dependent RNA methyltransferase	-	25.5908
	A0A4Y5MXN7	ccrB2	Cassette chromosome recombinase B	-	25.5546
	A0A292DHC9	EQ812_05255	ParB/RepB/Spo0J family partition protein	-	24.7798
	A0A133Q4P4	truA	tRNA pseudouridine synthase A	-	24.4466
	A0A133Q315	EQ812_07590	L-ascorbate 6-phosphate lactonase	-	24.3988
	A0A4Q9WCE6	EQ812_03990	DUF1027 domain-containing protein	-	24.3252
	A0A4V2KVM0	EQ812_06945	VraC protein	-	24.2167
	A0A133QBD8	HMPREF3225_00255	Radical SAM protein family	-	24.2156
	A0A133Q3J4	HMPREF3225_01697	Aspartokinase	-	24.2094
	A0A4Q9WE38	EQ812_01845	Class A sortase SrtA	-	24.2015
	A8DN22	yycI	YycI	-	24.1265
	A0A133Q5B1	HMPREF3225_01364	Formate/nitrite transporter	-	23.6433
	A0A4Q9W280	EQ812_13700	Osmoprotectant ABC transporter substrate-binding protein (Fragment)	-	23.552
	A0A292DJZ8	HMPREF3225_00081	Gluconate permease	-	23.5103
	A0A133Q919	HMPREF3225_00701	5'-nucleotidase protein	-	23.3538
	A0A133Q9Y1	rsgA	Small ribosomal subunit biogenesis GTPase RsgA	-	23.2819
	A0A133QA25	EQ812_02810	RNA-binding protein	-	22.8401
	A0A133Q811	EQ812_12165	Putative rod shape-determining protein RodA	-	22.8038
	A0A133QA06	rnhC	Ribonuclease HIII	-	22.6358
	A0A4Q9WBL8	EQ812_10440	Carbon-nitrogen family hydrolase	-	22.5862
	A0A4Q9WF83	EQ812_04080	TIGR01741 family protein	-	22.4737
	A0A4Q9WEA8	EQ812_04425	Cation transporter	-	22.3723
	A0A4Q9WCE8	tanA	Esterase family protein	-	22.3629
	A0A4Q9W5R8	EQ812_11920	Septum formation initiator family protein	-	22.3154
	A0A4Q9W999	menC	o-succinylbenzoate synthase	-	22.2915
	A0A133QBE3	HMPREF3225_00256	Putative rRNA methylase	-	22.2598
	A0A133Q3Q4	miaB	tRNA-2-methylthio-N(6)-dimethylallyladenosine synthase	-	22.2583
	A0A292DHR9	EQ812_05010	Patatin-like phospholipase family protein	-	22.1163
	A0A133QC61	HMPREF3225_00097	Response regulator SaeR	-	22.0852
	A0A292DJD5	EQ812_00050	YjiH family protein	-	21.9735
	A0A4Q9WBW6	tmcAL	tRNA(Met) cytidine acetate ligase	-	21.9543
	A0A133QAD0	HMPREF3225_00451	LytTr DNA-binding domain protein	-	21.9219
	A0A4Q9WAK8	EQ812_04865	Trehalose permease IIC protein	-	21.8596
	A0A4Q9WBC9	EQ812_08795	DUF4040 family protein	-	21.8589
	A0A4Q9WAQ4	EQ812_05065	2-keto-4-pentenoate hydratase	-	21.835
	A0A4Q9W938	EQ812_09410	Peptidoglycan glycosyltransferase	-	21.8269
	A0A4Q9WCE3	EQ812_04015	Probable nitronate monooxygenase	-	21.7416
	A0A292DDD7	xerD	Tyrosine recombinase XerD	-	21.6899
	A0A4Q9WCT1	EQ812_04645	Undecaprenyl/decaprenyl-phosphate alpha-N-acetylglucosaminyl 1-phosphate transferase	-	21.6406
	A0A4Q9WDD7	EQ812_01140	TetR family transcriptional regulator	-	21.6328
	A0A133Q5A6	EQ812_01290	Protein-disulfide isomerase	-	21.5955
	A0A4Q9WD45	EQ812_06505	FAD:protein FMN transferase	-	21.5606
	A0A133Q2G2	HMPREF3225_02013	Putative DNA-3-methyladenine glycosylase 1	-	21.5518
	A0A4Q9WDM1	EQ812_01555	FMN-binding glutamate synthase family protein	-	21.5292
	A0A133QB04	HMPREF3225_00356	UPF0435 protein HMPREF3225_00356	-	21.4995
	A0A133Q0E6	HMPREF3225_02304	NAD dependent epimerase/dehydratase family protein	-	21.4487
	A0A4Q9WCR3	EQ812_05715	Bacteriocin biosynthesis cyclodehydratase	-	21.4261
	A0A133Q9V2	bshC	Putative cysteine ligase BshC	-	21.3909
	A0A4V2KVU6	ctaB	Protoheme IX farnesyltransferase	-	21.3782
	A0A4Q9WCC2	EQ812_06870	DUF3169 family protein	-	21.2829
	A0A4Q9WB84	HMPREF3225_02265	6-phospho-3-hexuloisomerase	-	21.2303
	A0A133Q814	HMPREF3225_00955	HMA domain-containing protein	-	21.1779
	A0A133Q7Q4	EQ812_05350	Galactoside permease	-	21.138
	A0A133Q741	HMPREF3225_01108	Amidohydrolase family protein	-	21.1142
	A0A133Q5C4	HMPREF3225_01365	Sirohydrochlorin cobaltochelatase	-	21.1056
	A0A133Q621	EQ812_01795	Peptidase M48	-	21.0812
	A0A133Q3L7	EQ812_07110	Ribosomal protein L7Ae	-	21.0633
	A0A4Q9W0D3	EQ812_14625	DUF536 domain-containing protein (Fragment)	-	21.0053
	A0A4Q9W0X5	EQ812_13260	Inorganic diphosphatase (Fragment)	-	20.9895
	A0A133Q8X9	EQ812_03480	DUF2187 domain-containing protein	-	20.9238
	A0A133Q5C0	EQ812_01205	Sensor histidine kinase	-	20.9173
	A0A292DGA4	EQ812_05540	DUF2232 domain-containing protein	-	20.8585
	A0A4Q9WE33	ureB	Urease subunit beta	-	20.8336
	A0A133Q8V4	HMPREF3225_00674	Putative cytidine/uridine-specific hydrolase	-	20.7866
	A0A4V2KVA0	EQ812_11410	Heme chaperone HemW	-	20.7519
	A0A133QCB2	HMPREF3225_00039	Arsenical pump membrane protein	-	20.6867
	A0A292DHB0	EQ812_02135	Glyoxalase	-	20.6521
	A0A133QAI6	HMPREF3225_00468	TM2 domain protein	-	20.6513
	A0A292DKG5	EQ812_00865	DUF3021 domain-containing protein	-	20.6393
	A0A4V2KVH9	recX	Regulatory protein RecX	-	20.6292
	A0A4Q9W0J1	EQ812_13565	Transcription termination factor Rho (Fragment)	-	20.5654
	A0A4Q9WBG2	EQ812_06100	Zinc ribbon domain-containing protein	-	20.4489
	A0A133Q8Q8	spxH	ClpXP adapter protein SpxH	-	20.4293
	A0A4Q9WBG7	EQ812_05050	L-cystine transporter	-	20.4278
	A0A133QA52	EQ812_03015	DUF2129 domain-containing protein	-	20.401
	A0A133QB02	EQ812_10175	Aromatic acid exporter family protein	-	20.3712
	A0A4Q9WD95	EQ812_00820	Bcr/CflA family efflux transporter	-	20.3303
	A0A292DIU7	EQ812_02565	DUF2648 domain-containing protein	-	20.3219
	A0A4Q9WDZ9	sat	Sulfate adenylyltransferase	-	20.2551
	A0A133Q0T0	mvaD	Diphosphomevalonate decarboxylase	-	20.254
	A0A133QC73	HMPREF3225_00095	DM13 domain-containing protein	-	20.2245
	A0A4Q9WES1	EQ812_02540	Galactowaldenase	-	20.1329
	A0A4Q9W9P2	EQ812_08505	YSIRK-type signal peptide-containing protein	-	20.1109
	A0A4Q9WCI2	EQ812_04270	Topiosmerase	-	20.0702
	A0A4Q9WDE3	EQ812_04890	YibE/F family protein	-	20.0446
	A0A4Q9W9B1	queG	tRNA epoxyqueuosine(34) reductase QueG	-	19.9884
	A0A4Q9WDT5	EQ812_01405	Serine hydrolase FLP	-	19.9494
	A0A133Q0D7	HMPREF3225_02316	Non-specific protein-tyrosine kinase	-	19.8865
	A0A4V2KVJ3	EQ812_09375	Alanine--glyoxylate aminotransferase family protein	-	19.8781
	A0A4Q9WF45	EQ812_01135	YhgE/Pip domain-containing protein	-	19.8385
	A0A133QAR2	HMPREF3225_00414	Putative proline-specific permease ProY	-	19.7705
	A0A133Q380	EQ812_07930	5'-3' exonuclease	-	19.3073
	A0A4Q9WD30	fdhD	Sulfur carrier protein FdhD	-	19.0115
	A0A292DHB1	EQ812_05155	Pathogenicity island protein	-	18.8352
	A0A1B1UXU0	pK93G_23	Low temperature requirement C-like protein	-	18.3768
	A0A4Q9WC44	EQ812_06205	Low temperature requirement protein A	-	17.9661
